# Supplementary material for: A transcriptome anatomy of human colorectal cancers
Source: BMC Cancer. 2006 Feb 23;6:40. doi: 10.1186/1471-2407-6-40 (PMC1402307; doi:10.1186/1471-2407-6-40)
Supplement: Additional File 1 — Pathways and Pfam Prodomains in A profiles There are 3 Excel-format tables in this file, each of which contains a cluster of KEGG pathways, Biocarta pathways, or Pfam Prodomains as indicated by the table name. In each table, there is a brief interpretation and 3 columns which stand for the pathway name, gene numbers in this pathway from the original profile and their related locus link. Each specific pathway is hyperlinked to the related website. Just double click to open these documents. [file 1471-2407-6-40-S1.xls]

## Sheet: Prodomains
The Protein Domain Table organizes genes based on the Pfam Protein Domains
The table shows the name of the Pfam domains associated with the gene set (column 1), the number of genes having each domain (column 2) and the Entrez Gene IDs for the genes (column3).
Each domain name is linked to the Conserved Domain Database of the NCBI, where domain function, structure and sequence are available.
Each Entrez Gene ID is linked to the Conserved Domain Summary of the NCBI, where a graphical view of domains on the gene is available.
Domain Name	Gene number	Entrez Gene IDs
Intermediate filament protein	5	3856 3875 3880 4000 7431
Class I Histocompatibility antigen, domains alpha 1 and 2	5	2217 3105 3106 3107 3134
Thioredoxin	4	10190 5034 5768 81567
PMP-22/EMP/MP20/Claudin family	4	1364 1365 1366 9075
Hsp90 protein	4	10131 3320 3326 7184
Histidine kinase-, DNA gyrase B-, and HSP90-like ATPase	4	3320 3326 5164 7184
Hsp70 protein	3	10525 3309 3312
tRNA synthetase class II core domain (G, H, P, S and T)	3	2058 2617 6897
Anticodon binding domain	3	2058 2617 6897
7 transmembrane receptor (rhodopsin family)	2	10887 3898
Homeobox domain	2	3219 3239
tRNA synthetases class I (E and Q), catalytic domain	2	2058 5859
tRNA synthetases class I (E and Q), anti-codon binding domain	2	2058 5859
Glutathione S-transferase, N-terminal domain	2	1937 9446
PAAD/DAPIN/Pyrin domain	2	29108 3428
NAD dependent epimerase/dehydratase family	2	2582 7264
Class II histocompatibility antigen, beta domain	2	3119 3123
PX domain	2	29886 6642
WHEP-TRS domain	2	2058 2617
ATP synthase subunit C	2	517 527
Serpin (serine protease inhibitor)	2	1992 5269
Sushi domain (SCR repeat)	2	350 725
SH3 domain	2	5921 94134
Elongation factor Tu GTP binding domain	1	1915
Lipocalin / cytosolic fatty-acid binding protein family	1	2172
Copper/zinc superoxide dismutase (SODC)	1	6647
Cyclophilin type peptidyl-prolyl cis-trans isomerase	1	10283
tRNA synthetases class I (I, L, M and V)	1	3376
Phorbol esters/diacylglycerol binding domain (C1 domain)	1	369
E1-E2 ATPase	1	476
short chain dehydrogenase	1	51181
Zinc knuckle	1	83759
von Willebrand factor type D domain	1	8857
Thrombospondin type 1 domain	1	1490
Subtilase family	1	255738
AMP-binding enzyme	1	51703
IMP dehydrogenase / GMP reductase domain	1	3615
Ribosomal protein L10	1	6175
Transketolase, thiamine diphosphate binding domain	1	7086
Ubiquitin carboxyl-terminal hydrolase	1	9960
60s Acidic ribosomal protein	1	6176
Polyprenyl synthetase	1	2224
Carbohydrate phosphorylase	1	5834
Calponin homology (CH) domain	1	79789
Ribosomal protein L6e	1	6128
CD36 family	1	949
emp24/gp25L/p24 family	1	23423
Syndecan domain	1	6385
Ribosomal S3Ae family	1	6189
Tissue inhibitor of metalloproteinase	1	7076
Intermediate filament tail domain	1	4000
Glyoxalase/Bleomycin resistance protein/Dioxygenase superfamily	1	51031
ThiF family	1	7318
Nucleoside transporter	1	2030
Sodium/calcium exchanger protein	1	80024
Eukaryotic initiation factor 4E	1	9470
Methylmalonyl-CoA mutase	1	4594
Hyaluronidase	1	8692
Flavin containing amine oxidoreductase	1	5498
Major Vault Protein repeat	1	9961
Peptidase family M41	1	10939
tRNA pseudouridine synthase	1	80324
cAMP-dependent protein kinase inhibitor	1	11142
TGS domain	1	6897
HIN-200/IF120x domain	1	3428
CoA binding domain	1	47
Uncharacterized ACR, COG1579	1	7251
jmjC domain	1	3720
Cytochrome oxidase c subunit VIII	1	1351
Sterile alpha motif (SAM)/Pointed domain	1	1999
Raf-like Ras-binding domain	1	369
Autophagocytosis associated protein, N-terminal domain	1	64422
Groucho/TLE N-terminal Q-rich domain	1	7088
Ribosomal protein L6, N-terminal domain	1	6128
Scramblase	1	5359
Sorting nexin, N-terminal domain	1	6642
Plectin/S10 domain	1	6204
Dolichyl-diphosphooligosaccharide-protein glycosyltransferase 48kD subunit	1	1650
CPSF A subunit region	1	29894
Elongation factor Tu domain 2	1	1915
Splicing factor 3B subunit 10 (SF3b10)	1	83443
FAST kinase leucine-rich	1	9238
Alpha-2-macroglobulin RAP, C-terminal domain	1	4043
Alpha-2-macroglobulin RAP, N-terminal domain	1	4043
GCN5-like protein 1 (GCN5L1)	1	2647
SERTA motif	1	29950
YL1 nuclear protein	1	6944
56kDa selenium binding protein (SBP56)	1	8991
Orthopoxvirus interleukin 18 binding protein	1	10068
Pneumovirinae attachment membrane glycoprotein G	1	9260
B-cell receptor-associated protein 31-like	1	10134
ATP synthase subunit H	1	8992
Sclerostin (SOST)	1	25928
Apolipoprotein L	1	8542
Jumping translocation breakpoint protein (JTB)	1	10899
WGR domain	1	142
Translocon-associated protein, delta subunit precursor (TRAP-delta)	1	6748
Protein phosphatase inhibitor 1/DARPP-32	1	84152
ALG3 protein	1	10195
Beta-tubulin cofactor D	1	6904
Cytochrome Cytochrome b558 alpha-subunit	1	1535
Pre-SET motif	1	9869
Nucleoside 2-deoxyribosyltransferase	1	10591
FUN14 family	1	65991
SH3-binding, glutamic acid-rich protein	1	83442
Erv1 / Alr family	1	5768
Intermediate filament head (DNA binding) region	1	7431
Protein of unknown function, DUF609	1	79767
Hox9 activation region	1	3219
DFNA5 protein	1	284110
Selenoprotein P, C terminal region	1	6414
Selenoprotein P, N terminal region	1	6414
Alpha 1,4-glycosyltransferase conserved region	1	53947
U-box domain	1	10273
Glutaminyl-tRNA synthetase, non-specific RNA binding region part 1	1	5859
Glutaminyl-tRNA synthetase, non-specific RNA binding region part 2	1	5859
Der1-like family	1	91319
Glycosyltransferase sugar-binding region containing DXD motif	1	53947
Dysbindin (Dystrobrevin binding protein 1)	1	55861
HIT zinc finger	1	741
Gpi16 subunit, GPI transamidase component	1	51604
Microtubule associated protein (MAP65/ASE1 family)	1	9055
Autophagocytosis associated protein, C-terminal domain	1	64422
Elongation factor Tu C-terminal domain	1	1915
Phosphotyrosyl phosphate activator (PTPA) protein	1	5524
DAN domain	1	4681
Uncharacterised protein family (Hly-III / UPF0073)	1	124222
HEAT repeat	1	5518
Cytochrome c oxidase subunit IV	1	1327
C5HC2 zinc finger	1	3720
Poly(ADP-ribose) polymerase, regulatory domain	1	142
ATP-dependent protease La (LON) domain	1	51185
Repeat in ubiquitin-activating (UBA) protein	1	7318
Ornithine decarboxylase antizyme	1	4946
Adrenomedullin	1	133
eIF4-gamma/eIF5/eIF2-epsilon	1	8893
SRP19 protein	1	6728
Trypsin Inhibitor like cysteine rich domain. This family contains trypsin inhibitors as well as a domain found in many extracellular proteins. The domain typically contains ten cysteine residues that form five disulphide bonds. The cysteine res	1	8857
Dienelactone hydrolase family	1	327
Putative GTPase activating protein for Arf	1	84364
Ephrin receptor ligand binding domain	1	2048
RIH domain	1	3710
Kelch motif	1	116138
Death effector domain	1	8682
Ribosomal protein L13e	1	6137
Ribosomal protein S7e	1	6201
Ribosomal protein L31e	1	6160
Amiloride-sensitive sodium channel	1	6337
haloacid dehalogenase-like hydrolase	1	476
Amino acid kinase family	1	5832
Cation transporter/ATPase, N-terminus	1	476
Cation transporting ATPase, C-terminus	1	476
Plectin repeat	1	1832
Dehydrogenase E1 component	1	5160
GDSL-like Lipase/Acylhydrolase	1	313
Poly(ADP-ribose) polymerase catalytic domain	1	142
Zn-finger in Ran binding protein and others	1	5903
RanBP1 domain	1	5903
RhoGEF domain	1	29
Regulator of G protein signaling domain	1	156
Acetyltransferase (GNAT) family	1	64841
PB1 domain	1	5607
alpha/beta hydrolase fold	1	11343
Lipoxygenase	1	240
Sodium / potassium ATPase beta chain	1	481
14-3-3 protein	1	7534
Adenylate and Guanylate cyclase catalytic domain	1	112
Sodium	1	11254
Aldehyde dehydrogenase family	1	5832
bZIP transcription factor	1	468
PH domain	1	5921
RNA recognition motif	1	8662
Protein kinase domain	1	369
Glutathione S-transferase, C-terminal domain	1	9446
Fibronectin type III domain	1	2048
SH2 domain	1	5921
Transforming growth factor beta like domain	1	9048
Cystatin domain	1	1476

## Sheet: KEGG pathway
The KEGG Table organizes genes based on the KEGG biochemical pathways.
The KEGG Table shows KEGG pathways associated with the gene set (column 1), the number of genes in each pathway (column 2) and the Entrez Gene IDs for the genes (column3).
Each pathway name in the KEGG Table is hyperlinked to the KEGG Map, in which genes in the gene set are highlighted in red.
Each Entrez Gene ID is hyperlinked to the gene information record.
KEGG pathway	Gene number	Entrez Gene IDs
Ribosome	33	2197 23521 6122 6125 6128 6130 6132 6134 6137 6138 6141 6143 6155 6157 6158 6159 6160 6169 6171 6175 6176 6187 6188 6189 6191 6194 6201 6202 6204 6209 6230 7311 9045
Tight junction	11	1364 1365 1366 1460 3993 4637 5518 5524 60 71 9075
Glycolysis / Gluconeogenesis	10	10327 2023 226 2597 3945 5160 5223 5315 55902 7167
Oxidative phosphorylation	10	126328 1327 1351 4697 517 527 533 6389 7384 8992
Regulation of actin cytoskeleton	10	1072 2264 23365 2934 5216 5499 5501 5605 60 71
Cholera - Infection	9	10952 203 2778 29927 381 527 533 71 8992
MAPK signaling pathway	8	2264 3309 3312 468 5605 5607 5921 7534
Citrate cycle (TCA cycle)	7	3418 4191 47 50 6389 8801 8802
Aminoacyl-tRNA biosynthesis	7	2058 2193 2617 3376 3735 5859 6897
Purine metabolism	7	112 124583 203 353 3615 3704 5315
Calcium signaling pathway	7	112 2778 293 3710 4794 5834 6850
Pyruvate metabolism	6	3945 4191 5160 5315 55902 9380
Focal adhesion	6	4637 5499 5501 60 71 7422
Propanoate metabolism	6	1892 3945 4594 55902 8801 8802
Fructose and mannose metabolism	5	10331 226 29925 7167 7264
Carbon fixation	5	226 4191 5315 7086 7167
Valine, leucine and isoleucine degradation	5	1892 30 3032 3155 4594
Fatty acid metabolism	4	1892 30 3032 51703
Amyotrophic lateral sclerosis (ALS)	4	2876 3735 6647 6748
Phosphatidylinositol signaling system	4	10922 3710 8527 9451
Proteasome	4	5683 5691 5713 5714
Neurodegenerative Disorders	4	2597 3309 65018 6647
Reductive carboxylate cycle (CO2 fixation)	4	3418 4191 50 55902
Glycosylphosphatidylinositol(GPI)-anchor biosynthesis	4	10026 10331 51604 9487
Glycerolipid metabolism	4	10327 10331 10555 8527
Pyrimidine metabolism	4	124583 3704 7296 80324
Glutamate metabolism	4	2058 2937 5859 64841
N-Glycan biosynthesis	4	10195 10331 11253 1650
Glutathione metabolism	4	2876 2937 3418 9446
ATP synthesis	4	517 527 533 8992
Pentose phosphate pathway	3	226 6888 7086
Adherens junction	3	1460 60 71
Notch signaling pathway	3	23220 3065 3066
Cell cycle	3	1871 3065 3066
Porphyrin and chlorophyll metabolism	3	2058 5498 645
Butanoate metabolism	3	1892 3155 5160
Benzoate degradation via CoA ligation	3	10922 1892 9451
Glyoxylate and dicarboxylate metabolism	3	4191 50 9380
Glycerophospholipid metabolism	3	10555 7534 8527
Benzoate degradation via hydroxylation	3	1891 30 3032
Arginine and proline metabolism	3	1152 2058 5831
Lysine degradation	3	1892 5351 9869
Urea cycle and metabolism of amino groups	3	1152 5831 5832
Fatty acid biosynthesis (path 2)	3	1892 30 3032
Bile acid biosynthesis	3	30 3032 37
Glycine, serine and threonine metabolism	2	2617 6897
Methionine metabolism	2	191 27430
Valine, leucine and isoleucine biosynthesis	2	3376 5160
Huntington's disease	2	2597 5921
Parkinson's disease	2	65018 7314
Wnt signaling pathway	2	1460 5518
Cytokine-cytokine receptor interaction	2	3460 7422
Protein export	2	29927 6728
Nicotinate and nicotinamide metabolism	2	10922 9451
Globoside metabolism	2	10331 53947
Prostaglandin and leukotriene metabolism	2	240 7534
Inositol phosphate metabolism	2	10922 9451
High-mannose type N-glycan biosynthesis	2	10331 11253
Selenoamino acid metabolism	2	191 27430
Phenylalanine, tyrosine and tryptophan biosynthesis	2	2023 2193
Inositol metabolism	1	7167
Synthesis and degradation of ketone bodies	1	3155
Biosynthesis of steroids	1	2224
Tyrosine metabolism	1	1891
Nucleotide sugars metabolism	1	2582
Prion disease	1	3309
Dentatorubropallidoluysian atrophy (DRPLA)	1	2597
Limonene and pinene degradation	1	1892
Terpenoid biosynthesis	1	2224
Fluorene degradation	1	1891
1- and 2-Methylnaphthalene degradation	1	37
Ganglioside biosynthesis	1	10331
Blood group glycolipid biosynthesis-neolactoseries	1	10331
Blood group glycolipid biosynthesis-lactoseries	1	10331
Glycosphingolipid metabolism	1	10331
Aminosugars metabolism	1	64841
Alzheimer's disease	1	2597
Jak-STAT signaling pathway	1	3460
Complement and coagulation cascades	1	725
ECM-receptor interaction	1	6385
Apoptosis	1	826
O-Glycan biosynthesis	1	10331
Starch and sucrose metabolism	1	5834
beta-Alanine metabolism	1	1892
Tryptophan metabolism	1	1892
Lysine biosynthesis	1	3735
Cysteine metabolism	1	3945
Galactose metabolism	1	2582

## Sheet: Biocarta Pathway
The Biocarta Table organizes genes based on the Biocarta pathways.
The Biocarta Table shows Biocarta pathways associated with the gene set (column 1), the number of genes in each pathway (column 2) and the Entrez Gene IDs for the genes (column3).
Each pathway name in the Biocarta Table is hyperlinked to the Biocarta Map.
Each Entrez Gene ID is hyperlinked to the gene information record.
Biocarta pathway	Gene number	Entrez Gene IDs
HIV-I Nef: negative effector of Fas and TNF	5	142 2934 4000 5921 71
Shuttle for transfer of acetyl groups from mitochondria to the cytosol	4	4191 47 5160 8402
Glycolysis Pathway	4	2023 2597 5223 7167
Mechanism of Protein Import into the Nucleus	3	5901 5903 5905
Cycling of Ran in nucleocytoplasmic transport	3	5901 5903 5905
Rho cell motility signaling pathway	3	1072 2934 5216
MAPKinase Signaling Pathway	3	369 5605 5607
mTOR Signaling Pathway	3	1973 5164 6194
Free Radical Induced Apoptosis	3	2876 2937 6647
Skeletal muscle hypertrophy is regulated via AKT/mTOR pathway	3	5164 6194 8893
Roles of ß-arrestin-dependent Recruitment of Src Kinases in GPCR Signaling	3	156 2778 5605
Role of ß-arrestins in the activation and targeting of MAP kinases	3	156 2778 5605
Sumoylation by RanBP2 Regulates Transcriptional Repression	3	5901 5903 5905
VEGF, Hypoxia, and Angiogenesis	3	5355 7422 8893
Spliceosomal Assembly	2	6625 6628
Activation of Csk by cAMP-dependent Protein Kinase Inhibits Signaling through the T Cell Receptor	2	2778 3123
TPO Signaling Pathway	2	5355 5921
Erk and PI-3 Kinase Are Necessary for Collagen Binding in Corneal Epithelia	2	2934 5216
Erk1/Erk2 Mapk Signaling pathway	2	2778 5605
T Cell Receptor Signaling Pathway	2	5355 5921
Links between Pyk2 and Map Kinases	2	5355 5605
The PRC2 Complex Sets Long-term Gene Silencing Through Modification of Histone Tails	2	3066 5931
Proepithelin Conversion to Epithelin and Wound Repair Control	2	2896 6590
PDGF Signaling Pathway	2	5355 5921
Downregulated of MTA-3 in ER-negative Breast Tumors	2	226 2597
Signaling Pathway from G-Protein Families	2	2778 5355
Regulation of eIF4e and p70 S6 Kinase	2	1973 5164
Regulation of eIF2	2	8893 9451
CCR3 signaling in Eosinophils	2	1072 2778
Integrin Signaling Pathway	2	4043 5605
Ras-Independent pathway in NK cell-mediated cytotoxicity	2	3105 6850
Caspase Cascade in Apoptosis	2	142 4000
Th1/Th2 Differentiation	2	3123 3460
Malate-aspartate shuttle	2	4191 8402
TNFR1 Signaling Pathway	2	142 4000
Role of Ran in mitotic spindle regulation	2	5901 5905
IL-2 Receptor Beta Chain in T cell Activation	2	5478 6850
Fc Epsilon Receptor I Signaling in Mast Cells	2	5355 6850
Bioactive Peptide Induced Signaling Pathway	2	5355 5605
Cardiac Protection Against ROS	2	2876 6647
ß-arrestins in GPCR Desensitization	2	156 2778
RNA polymerase III transcription	2	4841 6421
Stathmin and breast cancer resistance to antimicrotubule agents	2	3309 7251
Hypoxia-Inducible Factor in the Cardiovascular System	2	5034 7422
Antigen Processing and Presentation	2	3105 3123
Signaling of Hepatocyte Growth Factor Receptor	2	5605 5921
FAS signaling pathway ( CD95 )	2	142 4000
EGF Signaling Pathway	2	5355 5921
BCR Signaling Pathway	2	5355 6850
Growth Hormone Signaling Pathway	1	5355
Electron Transport Reaction in Mitochondria	1	7384
Role of MAL in Rho-Mediated Activation of SRF	1	5605
How Progesterone Initiates the Oocyte Maturation	1	2778
Ion Channel and Phorbal Esters Signaling Pathway	1	5355
IL 5 Signaling Pathway	1	3123
IL 2 signaling pathway	1	6850
Corticosteroids and cardioprotection	1	2778
Leloir pathway of galactose metabolism	1	2582
FXR and LXR Regulation of Cholesterol Metabolism	1	2172
METS affect on Macrophage Differentiation	1	3066
Trka Receptor Signaling Pathway	1	5355
TGF beta signaling pathway	1	56681
Lck and Fyn tyrosine kinases in initiation of TCR Activation	1	3123
Sprouty regulation of tyrosine kinase signals	1	5921
Aspirin Blocks Signaling Pathway Involved in Platelet Activation	1	6850
Inhibition of Matrix Metalloproteinases	1	7076
Ion Channels and Their Functional Role in Vascular Endothelium	1	2778
Rac 1 cell motility signaling pathway	1	1072
IGF-1 Signaling Pathway	1	5921
Role of Mitochondria in Apoptotic Signaling	1	56616
The Role of Eosinophils in the Chemokine Network of Allergy	1	3123
Effects of calcineurin in Keratinocyte Differentiation	1	5355
B Lymphocyte Cell Surface Molecules	1	3123
Catabolic Pathways for Methionine, Isoleucine, Threonine and Valine	1	4594
Eicosanoid Metabolism	1	240
Role of EGF Receptor Transactivation by GPCRs in Cardiac Hypertrophy	1	5355
Nuclear Receptors in Lipid Metabolism and Toxicity	1	9619
Oxidative Stress Induced Gene Expression Via Nrf2	1	468
Anthrax Toxin Mechanism of Action	1	5605
RNA polymerase III transcription	1	9328
Phosphoinositides and their downstream targets.	1	5355
Cytokines and Inflammatory Response	1	3123
ChREBP regulation by carbohydrates and cAMP	1	2778
Bystander B Cell Activation	1	3123
Vitamin C in the Brain	1	5034
Regulation of Splicing through Sam68	1	5921
Chromatin Remodeling by hSWI/SNF ATP-dependent Complexes	1	60
Apoptotic Signaling in Response to DNA Damage	1	142
Insulin Signaling Pathway	1	5921
Ghrelin: Regulation of Food Intake and Energy Homeostasis	1	3485
CARM1 and Regulation of the Estrogen Receptor	1	3066
Role of BRCA1, BRCA2 and ATR in Cancer Susceptibility	1	11277
Antigen Dependent B Cell Activation	1	3123
Bone Remodelling	1	2355
Prion Pathway	1	3309
Role of MEF2D in T-cell Apoptosis	1	3066
Induction of apoptosis through DR3 and DR4/5 Death Receptors	1	4000
D4-GDI Signaling Pathway	1	142
CXCR4 Signaling Pathway	1	5355
The Co-Stimulatory Signal During T-cell Activation	1	3123
Attenuation of GPCR Signaling	1	2778
IFN gamma signaling pathway	1	3460
Human Cytomegalovirus and Map Kinase Pathways	1	5605
FOSB gene expression and drug abuse	1	84152
fMLP induced chemokine gene expression in HMC-1 cells	1	5605
Role of Erk5 in Neuronal Survival	1	5355
ER–associated degradation (ERAD) Pathway	1	29927
Regulation of Spermatogenesis by CREM	1	2778
Transcription factor CREB and its extracellular signals	1	2778
PTEN dependent cell cycle arrest and apoptosis	1	5164
Phospholipase C-epsilon pathway	1	2778
Internal Ribosome entry pathway	1	1973
Cystic fibrosis transmembrane conductance regulator (CFTR) and beta 2 adrenergic receptor (b2AR) pathway	1	2778
Phosphorylation of MEK1 by cdk5/p35 down regulates the MAP kinase pathway	1	5605
BTG family proteins and cell cycle regulation	1	3219
ADP-Ribosylation Factor	1	10945
SARS Coronavirus Protease	1	4691
Pertussis toxin-insensitive CCR5 Signaling in Macrophage	1	5355
Angiotensin II mediated activation of JNK Pathway via Pyk2 dependent signaling	1	5605
WNT Signaling Pathway	1	7088
Neuropeptides VIP and PACAP inhibit the apoptosis of activated T cells	1	5355
Chaperones modulate interferon Signaling Pathway	1	3460
Trefoil Factors Initiate Mucosal Healing	1	7033
Rab GTPases Mark Targets In The Endocytotic Machinery	1	8766
Phospholipase C Signaling Pathway	1	5355
Actions of Nitric Oxide in the Heart	1	7422
Selective expression of chemokine receptors during T-cell polarization	1	3460
Nerve growth factor pathway (NGF)	1	5355
EPO Signaling Pathway	1	5355
Regulation of ck1/cdk5 by type 1 glutamate receptors	1	84152
CTL mediated immune response against target cells	1	3105
Opposing roles of AIF in Apoptosis and Cell Survival	1	142
West Nile Virus	1	1915
Estrogen-responsive protein Efp controls cell cycle and breast tumors growth	1	2810
Activation of cAMP-dependent protein kinase, PKA	1	2778
