# Supplementary material for: A transcriptome anatomy of human colorectal cancers
Source: BMC Cancer. 2006 Feb 23;6:40. doi: 10.1186/1471-2407-6-40 (PMC1402307; doi:10.1186/1471-2407-6-40)
Supplement: Additional File 2 — Pathways and Pfam Prodomains in IBD profiles The structure and usage are identical with those in Addiontonal file 1. [file 1471-2407-6-40-S2.xls]

## Sheet: Prodomain
The Protein Domain Table organizes genes based on the Pfam Protein Domains
The table shows the name of the Pfam domains associated with the gene set (column 1), the number of genes having each domain (column 2) and the Entrez Gene IDs for the genes (column3).
Each domain name is linked to the Conserved Domain Database of the NCBI, where domain function, structure and sequence are available.
Each Entrez Gene ID is linked to the Conserved Domain Summary of the NCBI, where a graphical view of domains on the gene is available.
Domain Name	Gene number	Entrez Gene IDs
Intermediate filament protein	8	10318 2802 3856 3875 3880 4000 4627 84440
DnaJ domain	6	10049 22826 3300 3337 3338 64215
Protein kinase domain	5	27102 369 7786 91 94
Ubiquitin carboxyl-terminal hydrolase	5	10868 57602 57695 8078 9960
von Willebrand factor type A domain	5	1291 1292 143 629 717
PHD-finger	5	10155 1108 23613 5252 8193
Hsp70 protein	4	10808 3310 3312 3313
Eukaryotic-type carbonic anhydrase	4	759 760 762 766
PH domain	4	1785 25791 7204 9846
Serpin (serine protease inhibitor)	4	183 5054 710 871
Homeobox domain	4	1045 1406 3235 5307
Matrix metalloprotease, N-terminal domain	4	4313 4318 64386 79148
Putative GTPase activating protein for Arf	4	11033 55616 55738 9744
LIM domain	4	29995 5829 7791 9124
7 transmembrane receptor (rhodopsin family)	3	135 2859 8698
Lipocalin / cytosolic fatty-acid binding protein family	3	3934 5730 5950
Class I Histocompatibility antigen, domains alpha 1 and 2	3	3105 3106 3107
Matrixin	3	4313 4318 79148
Ion transport protein	3	53373 57657 9132
B-box zinc finger	3	10155 11074 7726
PMP-22/EMP/MP20/Claudin family	3	1364 1365 1366
ADAM-TS Spacer 1	3	339366 89932 9510
B-cell receptor-associated protein 31-like	3	10134 55973 684
Skb1 methyltransferase	3	10419 10498 3275
DFNA5 protein	3	284110 55876 79792
ZIP Zinc transporter	3	201266 23516 283375
SAP domain	3	22985 2547 6294
Myosin tail	3	115704 2804 4627
Collagen triple helix repeat (20 copies)	3	1291 1292 712
NAD dependent epimerase/dehydratase family	3	2582 50814 7264
Class II histocompatibility antigen, beta domain	3	3115 3119 3123
haloacid dehalogenase-like hydrolase	3	2140 476 81932
metallopeptidase family M24	3	10988 5036 5184
MCM2/3/5 family	3	4174 4175 4176
ATP synthase subunit C	3	516 517 527
bZIP transcription factor	3	3725 3727 468
7 transmembrane receptor (Secretin family)	2	1951 976
Helix-loop-helix DNA-binding domain	2	6929 9915
RNA recognition motif	2	2521 8662
Hsp90 protein	2	3326 7184
Oxidoreductase NAD-binding domain	2	4843 5447
DNA polymerase family B	2	5422 5426
E1-E2 ATPase	2	476 57130
TCP-1/cpn60 chaperonin family	2	22948 3329
short chain dehydrogenase	2	26063 51181
von Willebrand factor type C domain	2	7057 80144
Thioredoxin	2	5034 5768
Sushi domain (SCR repeat)	2	715 725
Regulator of G protein signaling domain	2	156 2870
Fes/CIP4 homology domain	2	11252 9322
Acetyltransferase (GNAT) family	2	2648 6303
alpha/beta hydrolase fold	2	11343 7920
Rel homology domain (RHD)	2	4775 5970
60s Acidic ribosomal protein	2	6176 6181
FERM domain (Band 4	2	7094 83660
Integrin, beta chain	2	3691 3693
Galactoside-binding lectin	2	1178 3956
Deoxynucleoside kinase	2	1716 4705
Reprolysin family propeptide	2	8751 9510
V-type ATPase 116kDa subunit family	2	10312 535
Cytidylyltransferase	2	349565 80347
ELM2 domain	2	473 57504
Reprolysin (M12B) family zinc metalloprotease	2	8751 9510
CAP-Gly domain	2	23303 6249
Ribosomal protein L7Ae/L30e/S12e/Gadd45 family	2	10912 4809
Oxysterol-binding protein	2	114881 5007
Adaptin C-terminal domain	2	23163 26088
Glutathione S-transferase, N-terminal domain	2	1937 9446
RUN domain	2	27352 9842
SCO1/SenC	2	6341 9997
Histidine kinase-, DNA gyrase B-, and HSP90-like ATPase	2	3326 7184
jmjC domain	2	3720 55806
PA domain	2	26001 55819
Repeat in HS1/Cortactin	2	2017 3059
Sterile alpha motif (SAM)/Pointed domain	2	2120 25803
NOTCH protein	2	4851 4855
HOOK protein	2	1523 29911
Mitotic checkpoint protein	2	1523 84440
Interferon-induced transmembrane protein	2	10410 10581
ORMDL family	2	29095 94103
Jun-like transcription factor	2	3725 3727
Focal adhesion targeting region	2	2185 5747
Paxillin family	2	5829 7041
Plectin/S10 domain	2	5339 6204
uDENN domain	2	6764 8567
dDENN domain	2	6764 8567
CPSF A subunit region	2	1642 23450
Glycogen synthase kinase-3 binding	2	10023 23401
PA26 p53-induced protein (sestrin)	2	27244 83667
Calx-beta domain	2	3691 80144
Atrophin-1 family	2	473 6829
Elongation factor Tu domain 2	2	1915 7284
Elongation factor Tu C-terminal domain	2	1915 7284
GAT domain	2	146691 26088
DNA polymerase family B, exonuclease domain	2	5422 5426
Protein-arginine deiminase (PAD)	2	11240 23569
Exostosin family	2	2131 2132
Raf-like Ras-binding domain	2	10636 369
Formin Homology 2 Domain	2	114793 91010
Zn-finger in ubiquitin-hydrolases and other protein	2	10868 8078
DENN (AEX-3) domain	2	6764 8567
Caldesmon	2	4046 800
Alpha-2-macroglobulin family N-terminal region	2	2 720
Latrophilin/CL-1-like GPS domain	2	5310 976
Glycosyltransferase family 25 (LPS biosynthesis protein)	2	51148 79709
Lysyl oxidase	2	4015 4016
Activin types I and II receptor domain	2	91 94
Syndecan domain	2	6382 6385
Transglutaminase family, C-terminal ig like domain	2	2038 7052
Transglutaminase family	2	2038 7052
Amiloride-sensitive sodium channel	2	6337 6338
PWWP domain	2	23613 3068
PX domain	2	29886 9784
P21-Rho-binding domain	2	148170 5058
F5/8 type C domain	2	4240 8828
Cation transporter/ATPase, N-terminus	2	476 489
FAD binding domain	2	4843 5447
ABC transporter transmembrane region	2	6890 8714
BTB/POZ domain	2	22836 3652
Filamin/ABP280 repeat	2	2316 2317
RhoGEF domain	2	29 613
Calponin homology (CH) domain	2	55742 79789
Flavodoxin	2	4843 5447
Fork head domain	2	27022 3171
14-3-3 protein	2	10971 7534
Ubiquitin family	2	7917 9636
Adenylate and Guanylate cyclase catalytic domain	2	108 196883
Sodium	2	6534 6535
Alpha-2-macroglobulin family	2	2 720
Kringle domain	2	2161 5327
Low-density lipoprotein receptor domain class A	2	4035 4041
Fibronectin type III domain	2	1441 1969
Elongation factor Tu GTP binding domain	2	1915 7284
SH2 domain	2	2885 5777
SH3 domain	2	54869 94134
7 transmembrane receptor (metabotropic glutamate family)	1	9052
Connexin	1	2705
Serine hydroxymethyltransferase	1	6472
Inositol monophosphatase family	1	3613
WHEP-TRS domain	1	2058
Transketolase, thiamine diphosphate binding domain	1	7086
HSF-type DNA-binding	1	3297
Prenyltransferase and squalene oxidase repeat	1	4047
CUB domain	1	715
Tau and MAP protein, tubulin-binding repeat	1	4134
Calponin family repeat	1	6876
NTR/C345C module	1	720
MYND finger	1	23613
Importin beta binding domain	1	3839
UTP--glucose-1-phosphate uridylyltransferase	1	7360
Sodium/calcium exchanger protein	1	80024
Choline/ethanolamine kinase	1	1119
Adaptin N terminal region	1	8120
Ribosomal protein S27a	1	6233
Flavin containing amine oxidoreductase	1	23028
PAP2 superfamily	1	130367
FAD binding domain	1	1718
DnaJ C terminal region	1	3337
Frizzled/Smoothened family membrane region	1	8322
Major Vault Protein repeat	1	9961
Proprotein convertase P-domain	1	5045
PWI domain	1	9129
PLAT/LH2 domain	1	5310
Leucine rich repeat C-terminal domain	1	5310
Apolipoprotein A1/A4/E family	1	348
Peptidase family M41	1	6687
Ephrin receptor ligand binding domain	1	1969
PCI domain	1	5719
SEA domain	1	4582
ARID/BRIGHT DNA binding domain	1	8289
RIH domain. The RIH (RyR and IP3R Homology) domain is an extracellular domain from two types of calcium channels. This region is found in the ryanodine receptor and the inositol-1,4,5- trisphosphate receptor. This domain may form a binding site	1	6261
RIH domain	1	3710
Ribonuclease HII	1	10535
Kelch motif	1	116138
Aldehyde oxidase and xanthine dehydrogenase, a/b hammerhead domain	1	7498
Glycosyl hydrolases family 35	1	2720
Lysosome-associated membrane glycoprotein (Lamp)	1	3916
Ribosomal protein L13e	1	6137
Formate--tetrahydrofolate ligase	1	25902
Ribosomal protein S7e	1	6201
Clathrin adaptor complex small chain	1	22818
BTG1 family	1	694
Ribosomal protein S28e	1	6234
Macrophage migration inhibitory factor (MIF)	1	4282
Ribosomal protein L6e	1	6128
Cytidylyltransferase family	1	1040
3' exoribonuclease family, domain 1	1	56915
CD36 family	1	949
Heme oxygenase	1	3163
MAPEG family	1	241
F-actin capping protein, beta subunit	1	832
Tissue factor	1	58985
emp24/gp25L/p24 family	1	23423
Receptor family ligand binding region	1	4882
Ribosomal protein S19e	1	6223
Hedgehog amino-terminal signaling domain	1	3549
3-beta hydroxysteroid dehydrogenase/isomerase family	1	50814
CDP-alcohol phosphatidyltransferase	1	10423
Cadherin cytoplasmic region	1	999
Phosphorylase family	1	7378
Carboxyl transferase domain	1	5096
Receptor L domain	1	3480
GTP1/OBG family	1	1819
Class II histocompatibility antigen, alpha domain	1	3122
Adenosine/AMP deaminase	1	271
FAD binding domain in molybdopterin dehydrogenase	1	7498
Intermediate filament tail domain	1	4000
Dipeptidyl peptidase IV (DPP IV) N-terminal region	1	91039
Ribosomal family S4e	1	6192
ThiF family	1	10533
PWWP domain. The PWWP domain is named after a conserved Pro-Trp-Trp-Pro motif. The function of the domain is currently unknown	1	170394
Translationally controlled tumour protein	1	7178
Stathmin family	1	11075
Ephrin	1	1947
Histone-like transcription factor (CBF/NF-Y) and archaeal histone	1	4802
PKD domain	1	5310
PI3-kinase family, ras-binding domain	1	5291
C2 domain	1	5291
Aconitase C-terminal domain	1	48
Cytochrome Cytochrome b558 alpha-subunit	1	1535
Glutaminase	1	2744
Surfeit locus protein 6	1	6838
SH3-binding, glutamic acid-rich protein	1	83442
TH1 protein	1	51497
HAP1 N-terminal conserved region	1	66008
SOUL heme-binding protein	1	23593
PAPA-1-like conserved region	1	83444
Erv1 / Alr family	1	5768
Protein of unknown function, DUF614	1	51316
Coatomer epsilon subunit	1	11316
Caudal like protein activation region	1	1045
Adhesion regulating molecule conserved region	1	11047
N-Acetylglucosaminyltransferase-IV (GnT-IV) conserved region	1	11282
Hox9 activation region	1	3235
Selenoprotein P, C terminal region	1	6414
Selenoprotein P, N terminal region	1	6414
Signal peptidase subunit	1	60559
Der1-like family	1	91319
GRASP55/65 family	1	64689
HIT zinc finger	1	10467
SWIRM domain	1	23028
Gar1 protein RNA binding region	1	54433
Peptidase family M28	1	56926
Protein of unknown function (DUF525)	1	26073
F-box associated region	1	26270
CENP-B N-terminal DNA-binding domain	1	220359
PQ loop repeat	1	80148
Protein of unknown function (DUF396)	1	113419
Gpi16 subunit, GPI transamidase component	1	51604
Signal recognition particle, alpha subunit, N-terminal	1	6734
DNA polymerase delta, subunit 4	1	57804
Leucine carboxyl methyltransferase	1	51451
P21-ARC (ARP2/3 complex 21 kDa subunit)	1	10094
CCR4-Not complex component, Not1	1	23019
Arp2/3 complex, 34 kD subunit p34-Arc	1	10109
PspA/IM30 family	1	23187
tRNA synthetases class I (E and Q), anti-codon binding domain	1	2058
Intercellular adhesion molecule (ICAM), N-terminal domain	1	3385
Groucho/TLE N-terminal Q-rich domain	1	166
RNA polymerase Rpb8	1	5437
Ribosomal protein L6, N-terminal domain	1	6128
Tricarboxylate carrier	1	119559
AMOP domain	1	4585
CRAL/TRIO, N-terminus	1	23541
ADP-ribosylglycohydrolase	1	54936
Ku70/Ku80 C-terminal arm	1	2547
3' exoribonuclease family, domain 2	1	56915
Uncharacterised protein family (UPF0172)	1	10328
Glycosyl hydrolase family 79, N-terminal domain	1	10855
Mob1/phocein family	1	55233
Peptidase family M49	1	10072
Sulfotransferase	1	50515
Tuberin	1	7249
Rabaptin	1	79874
KCNQ voltage-gated potassium channel	1	9132
Beta-amyloid peptide (beta-APP)	1	351
HELP motif	1	27436
CO dehydrogenase flavoprotein C-terminal domain	1	7498
Supt5 repeat	1	6829
Peptidase family C54	1	23192
Endonuclease/Exonuclease/phosphatase family	1	6610
Guanylate-kinase-associated protein (GKAP) protein	1	22839
Dolichyl-diphosphooligosaccharide-protein glycosyltransferase 48kD subunit	1	1650
Giardia variant-specific surface protein	1	80144
EB1-like C-terminal motif	1	22919
Organic Anion Transporter Polypeptide (OATP) family	1	28231
Anticodon binding domain	1	2058
Ndr family	1	57447
Phosphotyrosyl phosphate activator (PTPA) protein	1	5524
GNT-I family	1	4245
MBOAT family	1	129642
DAN domain	1	4681
DiGeorge syndrome critical region 6 (DGCR6) protein	1	85359
Splicing factor 3B subunit 10 (SF3b10)	1	83443
Ovarian carcinoma immunoreactive antigen (OCIA)	1	132299
Copine	1	221184
Male enhanced antigen 1 (MEA1)	1	4201
RNA polymerase II transcription factor SIII (Elongin) subunit A	1	162699
Spondin_N	1	10417
GTP cyclohydrolase I feedback regulatory protein (GFRP)	1	2644
Diaphanous GTPase-binding Domain	1	91010
Diaphanous FH3 Domain	1	91010
Ribosomal protein L11 methyltransferase (PrmA)	1	3276
Domain of Unknown Function (DUF906)	1	1387
Domain of Unknown Function (DUF902)	1	1387
Eukaryotic protein of unknown function (DUF895)	1	81622
APC basic domain	1	10297
Domain of unknown function (DUF857)	1	8532
ARP2/3 complex 20 kDa subunit (ARPC4)	1	10093
Inositol 1, 3, 4-trisphosphate 5/6-kinase	1	3705
Arginyl tRNA synthetase anticodon binding domain	1	55152
Thrombospondin C-terminal region	1	7057
Scavenger mRNA decapping enzyme (DcpS)	1	28960
Agenet domain	1	9513
Protein of unknown function (DUF773)	1	80279
Orthopoxvirus interleukin 18 binding protein	1	10068
CHY zinc finger	1	25898
THAP domain	1	57215
Semenogelin	1	6407
Apolipoprotein L	1	8542
Eukaryotic translation initiation factor 4E binding protein (EIF4EBP)	1	1979
Dystroglycan (Dystrophin-associated glycoprotein 1)	1	1605
Jumping translocation breakpoint protein (JTB)	1	10899
Acidic fibroblast growth factor binding (FIBP)	1	9158
Mitochondrial ATP synthase B chain precursor (ATP-synt_B)	1	515
Translocon-associated protein, delta subunit precursor (TRAP-delta)	1	6748
Protein phosphatase inhibitor 1/DARPP-32	1	84152
Hydantoinase/oxoprolinase N-terminal region	1	26873
PKC-activated protein phosphatase-1 inhibitor	1	94274
GATA-type transcription activator, N-terminal	1	2627
Multi-glycosylated core protein 24 (MGC-24)	1	8763
Emopamil binding protein	1	10682
Sprouty protein (Spry)	1	10252
CSL zinc finger	1	285381
Aminopeptidase P, N-terminal domain	1	5184
Peptidase M16 inactive domain	1	7385
Vitamin K-dependent gamma-carboxylase	1	2677
Dictyostelium (Slime Mold) REP protein	1	10618
Beta-tubulin cofactor D	1	6904
Mitochondrial large subunit ribosomal protein (Img2)	1	740
NLI interacting factor-like phosphatase	1	23399
Dynein heavy chain. This family represents the C-terminal region of dynein heavy chain. The chain also contains ATPase activity and microtubule binding ability and acts as a motor for the movement of organelles and vesicles along microtubules.	1	1778
LEM domain	1	23592
HEAT repeat	1	9989
TATA box binding protein associated factor (TAF)	1	10629
Cytochrome c oxidase subunit IV	1	1327
C5HC2 zinc finger	1	3720
Nitric oxide synthase, oxygenase domain	1	4843
cAMP-dependent protein kinase inhibitor	1	11142
D-isomer specific 2-hydroxyacid dehydrogenase, NAD binding domain	1	1487
TGS domain	1	1819
ATP synthase, Delta/Epsilon chain, beta-sandwich domain	1	513
Alpha-kinase family	1	80216
MIR domain. The MIR (protein mannosyltransferase, IP3R and RyR) domain is a small domain that may have a ligand transferase function	1	6261
CBL proto-oncogene N-terminus, SH2-like domain	1	23624
CBL proto-oncogene N-terminus, EF hand-like domain	1	23624
PAAD/DAPIN/Pyrin domain	1	29108
Aldehyde oxidase and xanthine dehydrogenase, molybdopterin binding domain	1	7498
Myosin N-terminal SH3-like domain	1	4627
CoA binding domain	1	47
Uncharacterized ACR, COG1579	1	84433
Hydantoinase B/oxoprolinase	1	26873
Fringe-like	1	4242
Dishevelled specific domain	1	1857
CUT domain	1	1523
Bacterial Ig-like domain (group 2)	1	23225
Dolichyl-phosphate-mannose-protein mannosyltransferase	1	29954
Cell division protein 48 (CDC48), N-terminal domain	1	7415
Rabphilin-3A effector domain	1	9501
Cytochrome oxidase c subunit VIII	1	1351
CBL proto-oncogene N-terminal domain 1	1	23624
FATC domain	1	2475
FAT domain	1	2475
Cytochrome c oxidase subunit VIIa	1	9167
Methylenetetrahydrofolate reductase	1	4524
K+ channel tetramerisation domain	1	54442
Thrombospondin N-terminal -like domain	1	7057
Villin headpiece domain	1	50853
Regulatory subunit of type II PKA R-subunit	1	26256
ATP-dependent protease La (LON) domain	1	51185
BAG domain	1	9531
Amyloid A4 extracellular domain	1	351
KIX domain	1	1387
Sir2 family	1	51548
Rap/ran-GAP	1	7249
MGS-like domain	1	471
Beige/BEACH domain	1	65065
Ornithine decarboxylase antizyme	1	4946
Guanylin precursor	1	2980
ATP1G1/PLM/MAT8 family	1	5349
RyR domain. This domain is called RyR for Ryanodine receptor. The domain is found in four copies in the ryanodine receptor. The function of this domain is unknown	1	6261
CIDE-N domain	1	27141
REJ domain	1	5310
CXXC zinc finger	1	51523
ATP synthase (F/14-kDa) subunit	1	9296
Hydantoinase/oxoprolinase	1	26873
Cobalamin adenosyltransferase	1	326625
BadF/BadG/BcrA/BcrD ATPase family	1	55577
Putative diphthamide synthesis protein	1	1801
Transglutaminase-like superfamily	1	2038
IPT/TIG domain	1	5364
AICARFT/IMPCHase bienzyme	1	471
[2Fe-2S] binding domain	1	7498
Putative snoRNA binding domain	1	10528
Cation transporting ATPase, C-terminus	1	476
Insulinase (Peptidase family M16)	1	7385
ribosomal L5P family C-terminus	1	6135
GDSL-like Lipase/Acylhydrolase	1	5050
Voltage gated chloride channel	1	1186
Zn-finger in Ran binding protein and others	1	9972
Phosphotyrosine interaction domain (PTB/PID)	1	6464
PPIC-type PPIASE domain	1	5300
DIX domain	1	1857
Ezrin/radixin/moesin family	1	55691
Furin-like cysteine rich region	1	3480
tRNA synthetases class I (E and Q), catalytic domain	1	2058
Calpain inhibitor	1	831
Asparagine synthase	1	440
MAM domain	1	266727
SPRY domain. SPRY Domain is named from SPla and the RYanodine Receptor. Domain of unknown function. Distant homologues are domains in butyrophilin/marenostrin/pyrin homologues	1	6261
Caspase recruitment domain	1	838
Phosphoinositide 3-kinase family, accessory domain (PIK domain)	1	5291
Domain found in Dishevelled, Egl-10, and Pleckstrin	1	1857
Interferon regulatory factor transcription factor	1	10379
tRNA synthetase class II core domain (G, H, P, S and T)	1	2058
UvrD/REP helicase	1	23064
Tudor domain	1	8165
BRCA1 C Terminus (BRCT) domain	1	143
HMG (high mobility group) box	1	6659
G-protein alpha subunit	1	2768
Phosphoribulokinase / Uridine kinase family	1	54963
Nucleotidyl transferase	1	29926
KOW motif	1	6829
Ribosomal protein L10	1	6175
Multicopper oxidase	1	9843
D-isomer specific 2-hydroxyacid dehydrogenase, catalytic domain	1	1487
Phosphatidylinositol-specific phospholipase C, X domain	1	5331
Phosphatidylinositol-specific phospholipase C, Y domain	1	5331
C1q domain	1	114899
Enoyl-CoA hydratase/isomerase family	1	3030
Carbohydrate phosphorylase	1	5834
pfkB family carbohydrate kinase	1	8566
Adenylate kinase	1	204
Sodium / potassium ATPase beta chain	1	481
Ribosomal protein L5	1	6135
Ribosomal protein L23	1	6147
Tropomyosin	1	1523
FKBP-type peptidyl-prolyl cis-trans isomerase	1	23770
UDP-glucoronosyl and UDP-glucosyl transferase	1	7367
Disintegrin	1	8751
Papain family cysteine protease	1	1075
Aconitase family (aconitate hydratase)	1	48
Prolyl oligopeptidase family	1	91039
Lipoxygenase	1	240
Zinc finger, C4 type (two domains)	1	2101
Ligand-binding domain of nuclear hormone receptor	1	2101
von Willebrand factor type C domain. The high cutoff was used to prevent overlap with pfam00094	1	80144
Thyroglobulin type-1 repeat	1	4072
Sugar (and other) transporter	1	54020
Subtilase family	1	5045
Copper/zinc superoxide dismutase (SODC)	1	6647
Cytochrome P450	1	29785
Ubiquitin-conjugating enzyme	1	27338
Ets-domain	1	2120
Cyclophilin type peptidyl-prolyl cis-trans isomerase	1	4820
Mitochondrial carrier protein	1	114789
Carboxylesterase	1	57555
Phorbol esters/diacylglycerol binding domain (C1 domain)	1	369
Myosin head (motor domain)	1	4641
Low-density lipoprotein receptor repeat class B. This domain is also known as the YWTD motif after the most conserved region of the repeat. The YWTD repeat is found in multiple tandem repeats and has been predicted to form a beta-propeller stru	1	4035
Low-density lipoprotein receptor repeat class B	1	4041
Laminin N-terminal (Domain VI)	1	3912
Laminin EGF-like (Domains III and V). This family is like pfam00008 but has 8 conserved cysteines instead of 6	1	3339
Laminin EGF-like (Domains III and V)	1	3912
Glutathione S-transferase, C-terminal domain	1	9446
Cystatin domain	1	1476
Pyridine nucleotide-disulphide oxidoreductase	1	84883
Eukaryotic aspartyl protease	1	1509
Cystine-knot domain	1	4583
Transforming growth factor beta like domain	1	4902
u-PAR/Ly-6 domain	1	966
Ankyrin repeat	1	4792
KH domain	1	3069
EGF-like domain	1	2161

## Sheet: KEGG Pathway
The KEGG Table organizes genes based on the KEGG biochemical pathways.
The KEGG Table shows KEGG pathways associated with the gene set (column 1), the number of genes in each pathway (column 2) and the Entrez Gene IDs for the genes (column3).
Each pathway name in the KEGG Table is hyperlinked to the KEGG Map, in which genes in the gene set are highlighted in red.
Each Entrez Gene ID is hyperlinked to the gene information record.
KEGG pathway	Gene number	Entrez Gene IDs
Focal adhesion	45	10298 207 2316 2317 2885 2889 2909 3265 3480 3611 3655 3674 3675 3681 3690 3691 3693 3725 387 4637 5058 5170 5291 5293 55742 5595 5596 5601 5604 572 5747 5829 595 60 6464 7057 71 726 7422 7791 823 83660 896 9564 998
Ribosome	44	2197 23521 25873 4736 6122 6124 6128 6130 6132 6134 6135 6136 6137 6139 6141 6142 6147 6152 6155 6158 6159 6161 6167 6169 6175 6176 6181 6187 6188 6191 6192 6193 6194 6201 6203 6204 6205 6208 6210 6217 6223 6224 6233 6234
MAPK signaling pathway	42	10235 10912 207 2264 2316 23162 2317 2768 2885 3265 3303 3312 3313 3315 3725 3727 408 468 50488 5058 5320 5566 5595 5596 5601 5604 5606 7040 7042 7048 7124 7132 7534 7786 838 8517 9064 91 929 9344 9641 998
Regulation of actin cytoskeleton	39	10093 10094 10095 10109 10297 10298 10552 1072 1445 2264 2768 2909 3265 3655 3674 3675 3685 3690 3691 3693 387 4627 5058 5216 5291 5293 5595 5596 5604 5747 5829 60 6548 71 7114 8396 929 9564 998
Oxidative phosphorylation	24	10312 1327 1351 4704 4705 4713 4720 4722 4726 513 515 516 517 527 535 539 5464 7384 7385 7388 9167 9296 9377 9551
Purine metabolism	24	108 124583 1716 1890 196883 204 23649 26289 271 2987 30834 318 353 471 4882 5141 5144 5315 5422 5425 5426 5437 57804 7498
Calcium signaling pathway	23	108 135 1387 196883 2185 23236 2767 2769 2778 292 293 3710 4775 4794 488 489 5261 5331 5566 5834 6261 7416 808
Wnt signaling pathway	22	10023 10297 1387 1487 1857 23236 23401 3725 387 4041 4088 4775 5331 5566 5601 595 6423 6907 8313 8322 8607 896
Tight junction	20	1019 1364 1365 1366 2017 207 27134 3059 3265 387 4627 4637 50848 5524 57530 60 71 8189 8531 998
Phosphatidylinositol signaling system	19	1040 10423 10922 1455 1606 23236 2580 2870 3613 3635 3710 5291 5293 5331 613 808 8396 8798 9149
Apoptosis	18	207 3563 4792 5291 5293 5566 572 5970 7124 7132 726 823 824 826 8517 8717 8743 9131
Cell cycle	17	10014 1019 1026 1030 10912 1870 3065 4088 4174 4175 4176 595 7040 7042 8555 896 9184
TGF-beta signaling pathway	17	1030 10637 1387 3397 387 4088 4091 5595 5596 6199 7040 7042 7048 7057 7124 91 94
Jak-STAT signaling pathway	17	10252 10379 1387 1441 207 23624 2885 3563 5291 5293 5777 58985 595 8554 8651 896 9021
Complement and coagulation cascades	17	1675 2 2161 5054 5265 5327 5329 629 710 712 713 714 715 717 720 725 966
Fructose and mannose metabolism	16	10331 226 2683 2762 29926 3098 3099 4351 50814 5211 5214 6652 7167 7264 8703 8704
Cytokine-cytokine receptor interaction	15	1441 3563 58985 6363 6376 7040 7042 7048 7124 7132 7422 8718 8743 91 9547
Glycolysis / Gluconeogenesis	14	2023 226 2597 2821 3098 3099 5162 5211 5214 5223 5236 5315 55902 7167
ECM-receptor interaction	14	1605 3339 3655 3674 3675 3685 3690 3691 3693 3912 6382 6385 7057 960
Adherens junction	14	1387 3480 387 4088 5595 5596 5777 5819 60 7048 71 91 998 999
Glycerophospholipid metabolism	14	1040 10423 10555 1119 1606 1629 43 5048 5050 50814 5320 56894 7534 8612
Galactose metabolism	13	2582 2584 2592 2683 2720 3098 3099 50814 5211 5214 5236 7360 8704
Toll-like receptor signaling pathway	13	207 3661 3725 4792 5291 5293 5601 5606 5970 7124 8517 929 9641
Inositol phosphate metabolism	13	10922 1455 23236 2580 2870 3613 5291 5293 5331 613 8396 8798 9149
Pyrimidine metabolism	13	124583 1635 1890 23649 30834 318 5422 5425 5426 5437 57804 7296 7378
Tryptophan metabolism	12	10352 1718 23498 26 3028 3030 3275 3276 39 51451 847 8942
Glycosphingolipid metabolism	12	10331 130367 2629 2683 2720 414 4758 6609 6610 8612 8703 8704
Benzoate degradation via CoA ligation	12	10922 1455 1629 2580 2870 3028 3030 39 50814 613 8798 9149
Arginine and proline metabolism	11	1152 1159 2058 26 4016 435 445 4843 6303 6723 8974
Glutathione metabolism	11	26873 2876 2877 2878 2879 290 2937 2946 2950 2954 9446
ATP synthesis	10	10312 513 515 516 517 527 535 539 9296 9551
Neurodegenerative Disorders	10	11315 1387 2597 2885 348 351 572 65018 6647 7345
Valine, leucine and isoleucine degradation	9	1629 30 3028 3030 35 3712 39 5096 587
Lysine degradation	9	1629 3028 3030 39 50814 60559 6472 79813 8985
Glycerolipid metabolism	9	10331 10555 1606 2683 2720 56894 8612 8703 8704
Notch signaling pathway	9	113878 1387 1487 1857 2648 3065 4242 4851 4855
Cholera - Infection	9	2778 29927 375 381 527 535 71 72 9296
N-Glycan biosynthesis	9	10331 11282 1650 23193 2683 4245 8703 8704 9334
Citrate cycle (TCA cycle)	8	1431 3419 3420 3421 4190 4191 47 48
Pentose phosphate pathway	8	226 25796 2821 5211 5214 5226 5236 7086
Pyruvate metabolism	8	10873 197257 39 4190 4191 5162 5315 55902
Carbon fixation	8	10873 226 2875 4190 4191 5315 7086 7167
Proteasome	8	5688 5690 5691 5692 5693 5695 5705 5719
Nitrogen metabolism	8	2744 440 759 760 762 766 770 771
Tyrosine metabolism	8	1312 1629 1891 26 2954 3275 3276 51451
Histidine metabolism	7	1629 23438 26 3176 3275 3276 51451
Glycosylphosphatidylinositol(GPI)-anchor biosynthesis	7	10331 2683 51227 51604 8703 8704 94005
Protein export	7	23478 29927 5018 6727 6731 6734 90701
Amyotrophic lateral sclerosis (ALS)	7	2876 3735 572 6647 6748 847 9973
Aminoacyl-tRNA biosynthesis	7	10056 10352 2058 23438 3735 7407 833
Nicotinate and nicotinamide metabolism	7	10922 1455 2580 2870 613 8798 9149
Butanoate metabolism	7	1629 3028 3030 35 39 50814 5162
Starch and sucrose metabolism	7	2821 3098 3099 5236 5834 7360 7367
Biosynthesis of steroids	6	10682 2222 4047 4597 4598 79001
Androgen and estrogen metabolism	6	3275 3276 3294 414 51451 7367
Parkinson's disease	6	11315 118424 65018 7314 7332 7345
Alzheimer's disease	6	2 25825 2597 348 351 4035
Porphyrin and chlorophyll metabolism	6	2058 3145 3162 3163 645 7367
Globoside metabolism	6	10331 2683 3074 4668 8703 8704
Aminosugars metabolism	6	1727 3074 3098 3099 55577 6675
Glycine, serine and threonine metabolism	6	1119 23464 26 26227 50814 6472
Urea cycle and metabolism of amino groups	6	1152 1159 435 445 6723 95
Fatty acid biosynthesis (path 2)	5	1718 30 3028 3030 39
Propanoate metabolism	5	1718 3030 39 5096 55902
Ubiquitin mediated proteolysis	5	51434 51529 54926 8881 997
Huntington's disease	5	1387 2597 2885 7052 808
DNA polymerase	5	23649 5422 5425 5426 57804
One carbon pool by folate	5	10588 25902 4524 471 6472
Glyoxylate and dicarboxylate metabolism	5	1431 25902 4190 4191 48
Prostaglandin and leukotriene metabolism	5	240 5320 5730 7534 873
Glutamate metabolism	5	2058 2744 2875 2937 55577
Selenoamino acid metabolism	5	191 22929 3275 3276 51451
Fatty acid metabolism	5	30 3028 3030 35 39
Alanine and aspartate metabolism	4	2875 435 440 445
Neuroactive ligand-receptor interaction	4	135 2859 706 8698
Reductive carboxylate cycle (CO2 fixation)	4	4190 4191 48 55902
Ganglioside biosynthesis	4	10331 2683 8703 8704
Blood group glycolipid biosynthesis-neolactoseries	4	10331 2683 8703 8704
Blood group glycolipid biosynthesis-lactoseries	4	10331 2683 8703 8704
O-Glycan biosynthesis	4	10331 2683 8703 8704
Nucleotide sugars metabolism	4	2582 2592 50814 7360
Streptomycin biosynthesis	4	3098 3099 3613 5236
Keratan sulfate biosynthesis	4	2683 8703 8704 9334
Chondroitin / Heparan sulfate biosynthesis	4	126792 2131 2132 50515
High-mannose type N-glycan biosynthesis	4	10331 2683 8703 8704
Bile acid biosynthesis	3	30 37 50814
Valine, leucine and isoleucine biosynthesis	3	5162 587 7407
Hedgehog signaling pathway	3	1453 3549 5566
Nitrobenzene degradation	3	3275 3276 51451
N-Glycan degradation	3	2720 3074 4758
Aminophosphonate metabolism	3	3275 3276 51451
beta-Alanine metabolism	3	26 3030 6723
Pentose and glucuronate interconversions	2	7360 7367
Glycosaminoglycan degradation	2	2720 3074
Methane metabolism	2	6472 847
Pantothenate and CoA biosynthesis	2	587 80347
Prion disease	2	3329 3912
Dentatorubropallidoluysian atrophy (DRPLA)	2	2597 473
Circadian rhythm	2	1453 4862
RNA polymerase	2	30834 5437
Alkaloid biosynthesis II	2	1629 26
Limonene and pinene degradation	2	1629 3030
Vitamin B6 metabolism	2	55163 8566
Tetrachloroethene degradation	2	2053 50814
1- and 2-Methylnaphthalene degradation	2	1629 37
Phenylalanine metabolism	2	1629 26
Benzoate degradation via hydroxylation	2	1891 30
Phenylalanine, tyrosine and tryptophan biosynthesis	2	10056 2023
Inositol metabolism	1	7167
Cyanoamino acid metabolism	1	6472
Basal transcription factors	1	10629
Sulfur metabolism	1	50515
Terpenoid biosynthesis	1	2222
Retinol metabolism	1	53630
Folate biosynthesis	1	2356
Biotin metabolism	1	60559
Styrene degradation	1	2954
Ethylbenzene degradation	1	1629
Fluorene degradation	1	1891
D-Glutamine and D-glutamate metabolism	1	2744
Methionine metabolism	1	191
Bisphenol A degradation	1	50814
Lysine biosynthesis	1	3735
1,1,1-Trichloro-2,2-bis(4-chlorophenyl)ethane (DDT) degradation	1	1718
Cysteine metabolism	1	833
Synthesis and degradation of ketone bodies	1	39
Ascorbate and aldarate metabolism	1	50814

## Sheet: Biocarta pathway
The Biocarta Table organizes genes based on the Biocarta pathways.
The Biocarta Table shows Biocarta pathways associated with the gene set (column 1), the number of genes in each pathway (column 2) and the Entrez Gene IDs for the genes (column3).
Each pathway name in the Biocarta Table is hyperlinked to the Biocarta Map.
Each Entrez Gene ID is hyperlinked to the gene information record
Biocarta pathway	Gene number	Entrez Gene IDs
MAPKinase Signaling Pathway	20	1387 2885 3265 369 3725 4296 4792 5058 5595 5596 5601 5604 5606 6195 6199 6464 7040 7786 8717 9064
Integrin Signaling Pathway	15	1445 2885 2889 3265 3725 387 5595 5604 5747 5829 613 6464 7094 7791 823
Signaling of Hepatocyte Growth Factor Receptor	11	2185 2885 2889 3265 3725 5058 5291 5595 5604 5747 5829
Influence of Ras and Rho proteins on G1 to S Transition	11	1019 1026 1523 207 3265 387 4792 5058 5595 595 5970
Trefoil Factors Initiate Mucosal Healing	11	207 2885 3265 387 4583 5291 5595 572 5747 6464 7033
Erk and PI-3 Kinase Are Necessary for Collagen Binding in Corneal Epithelia	10	3265 387 5216 5291 5595 5604 5747 5829 6464 7094
Phospholipids as signalling intermediaries	10	207 23236 2782 3685 3690 387 5291 5595 5747 6610
Angiotensin II mediated activation of JNK Pathway via Pyk2 dependent signaling	10	183 2185 2885 3265 3725 5058 5595 5604 5747 6464
Links between Pyk2 and Map Kinases	10	2185 2885 3265 3725 5058 5355 5595 5604 5606 6464
Bioactive Peptide Induced Signaling Pathway	10	183 2185 2767 2782 2885 3265 5355 5595 5604 6464
IL-2 Receptor Beta Chain in T cell Activation	10	207 2885 3265 5291 5478 5595 572 5777 6464 9021
Multiple antiapoptotic pathways from IGF-1R signaling lead to BAD phosphorylation	10	1523 207 2885 3265 3480 5595 5604 572 6195 6464
fMLP induced chemokine gene expression in HMC-1 cells	10	23236 2769 2782 3265 4687 4792 5058 5595 5604 5606
Growth Hormone Signaling Pathway	9	2885 3265 5291 5355 5595 5604 5777 6195 6464
T Cell Receptor Signaling Pathway	9	2885 3265 3725 4792 5291 5355 5595 5604 6464
Ras Signaling Pathway	9	207 3265 387 5291 5595 5604 572 5898 998
Erk1/Erk2 Mapk Signaling pathway	9	2778 2782 2885 3265 3480 5595 5604 6195 6464
CCR3 signaling in Eosinophils	9	1072 23236 2778 2782 3265 387 5595 5604 5747
Keratinocyte Differentiation	9	3204 3265 3725 4792 5595 5604 5606 7124 7132
p38 MAPK Signaling Pathway	9	1387 2885 3150 3265 3315 6464 7040 8717 998
Inhibition of Cellular Proliferation by Gleevec	9	207 2885 3265 3725 5291 5595 5604 572 613
Mechanism of Gene Regulation by Peroxisome Proliferators via PPARa(alpha)	9	3725 4792 4843 5291 5465 5595 5970 6256 7124
CXCR4 Signaling Pathway	9	1523 2185 2782 3265 5355 5595 5604 5747 5829
VEGF, Hypoxia, and Angiogenesis	9	1994 3091 3265 5291 5355 5747 5829 6464 7422
Role of Erk5 in Neuronal Survival	9	1387 207 2885 3265 5291 5355 5595 6195 6464
TPO Signaling Pathway	8	2885 3265 3725 5291 5355 5595 5604 6464
Nerve growth factor pathway (NGF)	8	2885 3265 3725 5291 5355 5595 5604 6464
EGF Signaling Pathway	8	1523 2885 3265 3725 5355 5595 5604 6464
Signaling Pathway from G-Protein Families	8	1387 2778 2782 3265 3725 5355 5595 5604
mTOR Signaling Pathway	8	1523 1973 1981 207 2280 2475 6194 7249
Roles of ß-arrestin-dependent Recruitment of Src Kinases in GPCR Signaling	8	156 23236 2778 2782 3265 408 5595 5604
Ras-Independent pathway in NK cell-mediated cytotoxicity	8	1523 2185 3105 5058 5595 5604 567 5777
Fc Epsilon Receptor I Signaling in Mast Cells	8	2885 3265 3725 5291 5355 5595 5604 6464
PDGF Signaling Pathway	8	2885 3265 3725 5291 5355 5595 5604 6464
NFAT and Hypertrophy of the heart (Transcription in the broken heart)	8	183 207 2280 3265 5291 5595 5604 811
IGF-1 Signaling Pathway	8	2885 3265 3480 3725 5291 5595 5604 6464
Transcription factor CREB and its extracellular signals	8	1387 1523 207 2778 2885 3265 5595 6195
EPO Signaling Pathway	8	2885 3265 3725 5355 5595 5604 5777 6464
Agrin in Postsynaptic Differentiation	8	1605 2017 3725 5058 5595 5747 5829 998
BCR Signaling Pathway	8	2885 3265 3725 5355 5595 5604 6464 973
Regulation of BAD phosphorylation	7	207 3480 3563 5291 5595 572 6195
Glycolysis Pathway	7	2023 2597 2821 3098 5211 5223 7167
Role of ß-arrestins in the activation and targeting of MAP kinases	7	156 23236 2778 2782 408 5595 5604
ß-arrestins in GPCR Desensitization	7	156 23236 2778 2782 2971 408 5465
Ceramide Signaling Pathway	7	5595 5604 572 6609 7132 8717 9131
Insulin Signaling Pathway	7	2885 3265 3725 5291 5595 5604 6464
TNF/Stress Related Signaling	7	3725 4792 5606 7124 7132 8517 8717
HIV-I Nef: negative effector of Fas and TNF	7	4000 4792 5747 71 7124 7132 8717
TNFR1 Signaling Pathway	7	3725 4000 5058 7124 7132 8567 8717
Cadmium induces DNA synthesis and proliferation in macrophages	7	23236 3265 3725 4792 5595 5604 7124
TGF beta signaling pathway	7	4088 4091 5595 5604 7040 7048 999
PTEN dependent cell cycle arrest and apoptosis	7	1523 207 2885 3611 5595 5747 6464
Downregulated of MTA-3 in ER-negative Breast Tumors	7	1509 226 2597 3315 53615 57504 999
Role of ERBB2 in Signal Transduction and Oncology	7	10498 2885 3265 5291 5595 5604 6464
Control of Gene Expression by Vitamin D Receptor	7	10036 10498 3276 6256 6597 7249 8289
How Progesterone Initiates the Oocyte Maturation	7	23476 2778 2782 3265 5300 5595 6195
IL 3 signaling pathway	7	2885 3265 3563 5595 5604 5777 6464
Cell Cycle: G1/S Check Point	6	1019 1026 1030 4088 595 7040
IL 2 signaling pathway	6	2885 3265 3725 5595 5604 6464
AKT Signaling Pathway	6	1523 207 2308 4792 5291 572
IL 6 signaling pathway	6	2885 3265 3725 5595 5604 6464
Antigen Processing and Presentation	6	3105 3122 3123 567 5693 6890
The IGF-1 Receptor and Longevity	6	207 3265 3480 5291 6464 847
uCalpain and friends in Cell spread	6	3690 387 5747 5829 7094 823
mCalpain and friends in Cell motility	6	3265 5747 5829 7094 823 824
Skeletal muscle hypertrophy is regulated via AKT/mTOR pathway	6	1523 1968 207 2475 3480 6194
Trka Receptor Signaling Pathway	6	1523 207 2885 3265 5355 6464
Toll-Like Receptor Pathway	6	3725 4792 5465 5606 8517 929
Sprouty regulation of tyrosine kinase signals	6	10252 2885 3265 5595 5604 6464
Aspirin Blocks Signaling Pathway Involved in Platelet Activation	6	23236 2782 3265 5595 5604 5747
NFkB activation by Nontypeable Hemophilus influenzae	6	4088 4792 5606 5970 7048 7124
NF-kB Signaling Pathway	6	4792 5970 7124 7132 8517 8717
Signal transduction through IL1R	6	3725 4792 5037 5606 7040 7124
Human Cytomegalovirus and Map Kinase Pathways	6	1387 207 5291 5595 5604 5606
Regulation of eIF4e and p70 S6 Kinase	6	1523 1973 1981 207 2475 5595
Activation of Csk by cAMP-dependent Protein Kinase Inhibits Signaling through the T Cell Receptor	5	1445 2778 2782 3122 3123
Hypoxia-Inducible Factor in the Cardiovascular System	5	1387 3091 3725 5034 7422
Role of MAL in Rho-Mediated Activation of SRF	5	3265 387 5595 5604 998
Thrombin signaling and protease-activated receptors	5	2185 23236 2782 387 5291
Role of EGF Receptor Transactivation by GPCRs in Cardiac Hypertrophy	5	183 3265 3725 387 5355
Cyclins and Cell Cycle Regulation	5	1019 1026 1030 595 896
Apoptotic Signaling in Response to DNA Damage	5	207 572 5747 5829 7094
Oxidative Stress Induced Gene Expression Via Nrf2	5	1387 3162 3725 468 5447
Phosphoinositides and their downstream targets.	5	207 2971 375 5355 572
Induction of apoptosis through DR3 and DR4/5 Death Receptors	5	4000 4792 8717 8718 8743
Rac 1 cell motility signaling pathway	5	1072 23647 5058 5291 7204
ADP-Ribosylation Factor	5	10945 27128 375 55738 9266
Free Radical Induced Apoptosis	5	2876 2937 6647 7124 7498
Complement Pathway	5	629 712 715 717 720
Acetylation and Deacetylation of RelA in The Nucleus	5	4792 5970 7124 7132 8717
Rho cell motility signaling pathway	5	1072 387 5216 7094 9826
Role of nicotinic acetylcholine receptors in the regulation of apoptosis	5	207 2185 5291 572 5747
Calcium Signaling by HBx of Hepatitis B virus	5	1387 2185 2885 3265 6464
Cell Cycle: G2/M Checkpoint	4	1026 10971 6195 997
B Cell Survival Pathway	4	207 2475 3727 5291
Classical Complement Pathway	4	712 715 717 720
Cytokines and Inflammatory Response	4	3122 3123 7040 7124
Rho-Selective Guanine Exchange Factor AKAP13 Mediates Stress Fiber Formation	4	11214 2768 387 5566
The Co-Stimulatory Signal During T-cell Activation	4	1523 2885 3122 3123
Control of skeletal myogenesis by HDAC & calcium/calmodulin-dependent kinase (CaMK)	4	10014 207 3480 5291
Inactivation of Gsk3 by AKT causes accumulation of b-catenin in Alveolar Macrophages	4	1523 207 595 929
ER–associated degradation (ERAD) Pathway	4	23193 23592 29927 7329
CTCF: First Multivalent Nuclear Factor	4	2475 5291 7040 973
Phospholipase C Signaling Pathway	4	207 23236 5291 5355
Hypoxia and p53 in the Cardiovascular system	4	1026 207 3091 3337
Role of PI3K subunit p85 in regulation of Actin Organization and Cell Migration	4	1523 387 5058 998
Shuttle for transfer of acetyl groups from mitochondria to the cytosol	4	1431 4191 47 8402
Erythropoietin mediated neuroprotection through NF-kB	4	1026 3091 4792 5970
Corticosteroids and cardioprotection	4	207 2778 2782 5291
FAS signaling pathway ( CD95 )	4	11124 3725 4000 5058
ALK in cardiac myocytes	4	1482 4091 7040 7048
Activation of cAMP-dependent protein kinase, PKA	3	2778 2782 5566
ATM Signaling Pathway	3	1026 3725 4792
Regulation of ck1/cdk5 by type 1 glutamate receptors	3	1453 23236 84152
IL 4 signaling pathway	3	207 2885 6464
Leloir pathway of galactose metabolism	3	2582 2584 2592
Ion Channels and Their Functional Role in Vascular Endothelium	3	2778 2782 9132
Internal Ribosome entry pathway	3	1973 1981 5725
FOSB gene expression and drug abuse	3	2354 3727 84152
Phosphorylation of MEK1 by cdk5/p35 down regulates the MAP kinase pathway	3	3265 5595 5604
BTG family proteins and cell cycle regulation	3	3276 595 694
SARS Coronavirus Protease	3	2091 2875 290
Pertussis toxin-insensitive CCR5 Signaling in Macrophage	3	2185 3725 5355
WNT Signaling Pathway	3	10023 1487 595
Chaperones modulate interferon Signaling Pathway	3	4792 7124 7132
Protein Kinase A at the Centrosome	3	387 5566 5585
Platelet Amyloid Precursor Protein Pathway	3	351 5054 5327
Effects of calcineurin in Keratinocyte Differentiation	3	1026 4082 5355
Eicosanoid Metabolism	3	23236 240 241
Cell to Cell Adhesion Signaling	3	1445 5747 5829
Chromatin Remodeling by hSWI/SNF ATP-dependent Complexes	3	60 6597 8289
CARM1 and Regulation of the Estrogen Receptor	3	10498 23013 595
Sumoylation by RanBP2 Regulates Transcriptional Repression	3	5905 7709 8554
PKC-catalyzed phosphorylation of inhibitory phosphoprotein of myosin phosphatase	3	23236 2782 5585
Prion Pathway	3	10049 3337 3912
Regulation of PGC-1a	3	10014 2101 5465
Repression of Pain Sensation by the Transcriptional Regulator DREAM	3	1387 3725 5595
SUMOylation as a mechanism to modulate CtBP-dependent gene responses	3	1487 7329 999
Transcription Regulation by Methyltransferase of CARM1	3	10498 1387 6256
Attenuation of GPCR Signaling	3	2778 2782 408
SODD/TNFR1 Signaling Pathway	3	7124 7132 8717
Inhibition of Matrix Metalloproteinases	3	3265 4313 4318
Telomeres, Telomerase, Cellular Aging, and Immortality	3	207 2547 3480
Regulation of transcriptional activity by PML	3	3265 7124 7132
p53 Signaling Pathway	3	1019 1026 595
Mechanism of Protein Import into the Nucleus	3	23225 5905 9972
Spliceosomal Assembly	2	6626 6628
CTL mediated immune response against target cells	2	3105 567
IL 5 Signaling Pathway	2	3122 3123
Ion Channel and Phorbal Esters Signaling Pathway	2	2185 5355
The information-processing pathway at the IFN-beta enhancer	2	3661 3725
IL-10 Anti-inflammatory Signaling Pathway	2	3162 7124
Regulation of eIF2	2	1968 27102
CD40L Signaling Pathway	2	4792 8517
Hemoglobin's Chaperone	2	3043 3145
Angiotensin-converting enzyme 2 regulates heart function	2	1636 183
Lissencephaly gene (LIS1) in neuronal migration and development	2	6249 81565
The 4-1BB-dependent immune response	2	3725 4792
Neuropeptides VIP and PACAP inhibit the apoptosis of activated T cells	2	4792 5355
B Lymphocyte Cell Surface Molecules	2	3122 3123
Melanocyte Development and Pigmentation Pathway	2	1387 6195
Cardiac Protection Against ROS	2	2876 6647
Map Kinase Inactivation of SMRT Corepressor	2	5604 6256
Nuclear Receptors in Lipid Metabolism and Toxicity	2	5465 8714
Intrinsic Prothrombin Activation Pathway	2	2161 710
RNA polymerase III transcription	2	6421 9782
Visceral Fat Deposits and the Metabolic Syndrome	2	6256 7124
Bystander B Cell Activation	2	3122 3123
Deregulation of CDK5 in Alzheimers Disease	2	351 823
Role of Mitochondria in Apoptotic Signaling	2	56616 9131
Fibrinolysis Pathway	2	5054 5327
The Role of Eosinophils in the Chemokine Network of Allergy	2	3122 3123
Vitamin C in the Brain	2	5034 9962
G-Protein Signaling Through Tubby Proteins	2	23236 2782
TNFR2 Signaling Pathway	2	4792 8517
Stat3 Signaling Pathway	2	2475 5595
Regulation of Splicing through Sam68	2	3265 5595
Bone Remodelling	2	10379 2355
Proteolysis and Signaling Pathway of Notch	2	4851 5045
Role of MEF2D in T-cell Apoptosis	2	4209 824
Malate-aspartate shuttle	2	4191 8402
Lectin Induced Complement Pathway	2	717 720
IL22 Soluble Receptor Signaling Pathway	2	58985 9021
ChREBP regulation by carbohydrates and cAMP	2	2778 2782
Stress Induction of HSP Regulation	2	3315 7124
Ca++/ Calmodulin-dependent Protein Kinase Activation	2	10645 1387
TSP-1 Induced Apoptosis in Microvascular Endothelial Cell	2	3725 7057
Role of Tob in T-cell activation	2	4088 7040
Lck and Fyn tyrosine kinases in initiation of TCR Activation	2	3122 3123
Small Leucine-rich Proteoglycan (SLRP) molecules	2	2331 633
Basic mechanism of action of PPARa, PPARb(d) and PPARg and effects on gene expression	2	5465 6256
Proepithelin Conversion to Epithelin and Wound Repair Control	2	2896 6590
Activation of Src by Protein-tyrosine phosphatase alpha	2	1445 2885
Ghrelin: Regulation of Food Intake and Energy Homeostasis	2	3485 3489
Antigen Dependent B Cell Activation	2	3122 3123
Anthrax Toxin Mechanism of Action	2	2038 5604
Th1/Th2 Differentiation	2	3122 3123
SREBP control of lipid synthesis	2	6720 6721
Activation of PKC through G protein coupled receptor	2	23236 4792
Actions of Nitric Oxide in the Heart	2	207 7422
Multi-Drug Resistance Factors	2	2950 8714
IL-7 Signal Transduction	2	2185 5291
METS affect on Macrophage Differentiation	2	3265 3725
Dendritic cells in regulating TH1 and TH2 Development	1	290
Acute Myocardial Infarction	1	5327
Adhesion and Diapedesis of Granulocytes	1	7124
Alternative Complement Pathway	1	629
T Cytotoxic Cell Surface Molecules	1	7070
How does salmonella hijack a cell	1	998
Neutrophil and Its Surface Molecules	1	960
Endocytotic role of NDK, Phosphins and Dynamin	1	2971
Catabolic Pathways for Methionine, Isoleucine, Threonine and Valine	1	10295
Adhesion Molecules on Lymphocyte	1	960
Inhibition of Huntington's disease neurodegeneration by histone deacetylase inhibitors	1	1387
Catabolic Pathways for Arginine , Histidine, Glutamate, Glutamine, and Proline	1	2744
AKAP95 role in mitosis and chromosome dynamics	1	5566
Y branching of actin filaments	1	5688
Function of SLRP in Bone: An Integrated View	1	7040
Role of Ran in mitotic spindle regulation	1	5905
Role of PPAR-gamma Coactivators in Obesity and Thermogenesis	1	6256
Pelp1 Modulation of Estrogen Receptor Activity	1	5595
Erythrocyte Differentiation Pathway	1	7040
D4-GDI Signaling Pathway	1	3725
GATA3 participate in activating the Th2 cytokine genes expression	1	5606
Overview of telomerase RNA component gene hTerc Transcriptional Regulation	1	4802
Basic Mechanisms of SUMOylation	1	7329
The PRC2 Complex Sets Long-term Gene Silencing Through Modification of Histone Tails	1	2145
Phospholipase C-epsilon pathway	1	2778
Phospholipase C d1 in phospholipid associated cell signaling	1	7052
IFN alpha signaling pathway	1	10379
Cyclin E Destruction Pathway	1	997
Transcriptional activation of dbpb from mRNA	1	4904
Regulation of Spermatogenesis by CREM	1	2778
Cystic fibrosis transmembrane conductance regulator (CFTR) and beta 2 adrenergic receptor (b2AR) pathway	1	2778
Metabolism of Anandamide, an Endogenous Cannabinoid	1	2166
B Cell Receptor Complex	1	973
Steps in the Glycosylation of Mammalian N-linked Oligosaccarides	1	23592
Presenilin action in Notch and Wnt signaling	1	4851
Monocyte and its Surface Molecules	1	960
Cytokine Network	1	7124
T Helper Cell Surface Molecules	1	7070
E2F1 Destruction Pathway	1	997
Caspase Cascade in Apoptosis	1	4000
Blockade of Neurotransmitter Relase by Botulinum Toxin	1	6844
Role of BRCA1, BRCA2 and ATR in Cancer Susceptibility	1	11277
RNA polymerase III transcription	1	9328
Nuclear receptors coordinate the activities of chromatin remodeling complexes and coactivators to facilitate initiation of transcription in carcinoma cells	1	6256
Selective expression of chemokine receptors during T-cell polarization	1	7040
Msp/Ron Receptor Signaling Pathway	1	7124
CDK Regulation of DNA Replication	1	4174
Segmentation Clock	1	4851
FXR and LXR Regulation of Cholesterol Metabolism	1	6256
Electron Transport Reaction in Mitochondria	1	7384
Eukaryotic protein translation	1	1981
Regulation of MAP Kinase Pathways Through Dual Specificity Phosphatases	1	5595
Synaptic Proteins at the Synaptic Junction	1	2987
Cells and Molecules involved in local acute inflammatory response	1	7124
IL12 and Stat4 Dependent Signaling Pathway in Th1 Development	1	3725
Double Stranded RNA Induced Gene Expression	1	4792
Degradation of the RAR and RXR by the proteasome	1	6256
Cycling of Ran in nucleocytoplasmic transport	1	5905
Rab GTPases Mark Targets In The Endocytotic Machinery	1	5862
CBL mediated ligand-induced downregulation of EGF receptors	1	2885
Tumor Suppressor Arf Inhibits Ribosomal Biogenesis	1	5291
Generation of amyloid b-peptide by PS1	1	351
West Nile Virus	1	1915
Opposing roles of AIF in Apoptosis and Cell Survival	1	9131
Estrogen-responsive protein Efp controls cell cycle and breast tumors growth	1	2810
RB Tumor Suppressor/Checkpoint Signaling in response to DNA damage	1	1019
