# Supplementary material for: A transcriptome anatomy of human colorectal cancers
Source: BMC Cancer. 2006 Feb 23;6:40. doi: 10.1186/1471-2407-6-40 (PMC1402307; doi:10.1186/1471-2407-6-40)
Supplement: Additional File 3 — Pathways and Pfam Prodomains in N profiles The structure and usage are identical with those in Addiontonal file 1. [file 1471-2407-6-40-S3.xls]

## Sheet: Biocarta 
Biocarta pathway	Gene number	Entrez Gene IDs
MAPKinase Signaling Pathway	29	1387 1616 2353 2885 3551 369 3725 4216 4296 5058 5062 5594 5595 5603 5604 5605 5879 5894 6195 6196 6198 6199 6416 6464 8491 8569 9252 9261 9448
Integrin Signaling Pathway	24	1399 1445 2885 2889 3688 3725 387 4043 4660 5594 5595 5604 5605 5747 58 5894 6464 6654 6714 7094 7145 7414 7791 823
Erk1/Erk2 Mapk Signaling pathway	19	1956 2778 2782 2885 3480 3688 4804 5594 5595 5604 5605 5894 6195 6464 6654 6714 6774 8569 9252
Signaling of Hepatocyte Growth Factor Receptor	18	1399 2549 2885 2889 3688 3725 5058 5594 5595 5604 5605 5747 58 5894 5908 6654 6714 6774
Fc Epsilon Receptor I Signaling in Mast Cells	17	2353 2885 3725 4772 5062 5530 5579 5594 5595 5604 5894 6416 6464 6654 6850 695 8398
HIV-I Nef: negative effector of Fas and TNF	17	142 1537 1616 2934 4000 4926 5062 5580 5591 5663 5747 596 6709 71 7132 8837 9906
IL-2 Receptor Beta Chain in T cell Activation	17	1399 207 22806 2353 2885 3561 3667 5478 5595 5894 596 6198 6464 6654 6777 6850 8837
Agrin in Postsynaptic Differentiation	16	1605 1756 1956 2017 3688 3725 3909 5058 5594 5595 5747 58 5879 6714 9815 998
T Cell Receptor Signaling Pathway	16	2353 2885 3725 4772 5530 5578 5579 5595 5604 5879 5894 6416 6464 6654 7535 915
Angiotensin II mediated activation of JNK Pathway via Pyk2 dependent signaling	16	1956 2885 3725 5058 5578 5594 5595 5604 5605 5747 5879 5894 6416 6464 6654 6714
Trefoil Factors Initiate Mucosal Healing	15	1499 1537 1956 2064 207 2885 3688 387 4583 5594 5595 5747 6464 6654 7033
Control of Gene Expression by Vitamin D Receptor	15	10036 10498 10499 1977 6256 6597 6601 6602 6605 6714 7155 7421 8289 86 9611
Mechanism of Gene Regulation by Peroxisome Proliferators via PPARa(alpha)	15	10370 1977 2168 3295 3308 3725 4843 5465 5578 5595 6256 6714 6777 9611 9612
Links between Pyk2 and Map Kinases	15	1399 2885 3725 5058 5578 5594 5595 5604 5605 5879 5894 6416 6464 6654 6714
BCR Signaling Pathway	14	2353 2885 3725 4772 5530 5578 5595 5604 5879 5894 6464 6654 6850 695
Bioactive Peptide Induced Signaling Pathway	14	2767 2782 2885 5578 5579 5594 5595 5604 5605 5894 6464 6654 6776 818
Erk and PI-3 Kinase Are Necessary for Collagen Binding in Corneal Epithelia	13	2934 3688 387 5216 5594 5595 5604 5747 5894 6464 6714 7094 9138
Keratinocyte Differentiation	13	1616 1956 3551 3725 5578 5594 5595 5603 5604 5894 596 6416 7132
p38 MAPK Signaling Pathway	13	1387 1616 2885 3150 3315 5879 6416 6464 8398 8569 9252 9261 998
Role of ERBB2 in Signal Transduction and Oncology	13	10498 1956 2064 2065 2885 3570 5594 5595 5604 5894 6464 6654 6774
EGF Signaling Pathway	13	1956 2353 2885 3725 5578 5595 5604 5894 6416 6464 6654 6774 6776
Growth Hormone Signaling Pathway	12	2885 3172 3643 3667 5578 5595 5604 5894 6195 6464 6654 6777
Synaptic Proteins at the Synaptic Junction	12	1739 1740 1741 1742 2035 288 2987 4684 58 6709 6711 9369
NFAT and Hypertrophy of the heart (Transcription in the broken heart)	12	1977 207 3479 4772 5530 5594 5595 5604 58 5894 6198 811
Aspirin Blocks Signaling Pathway Involved in Platelet Activation	12	2782 3688 5578 5594 5595 5604 5742 5747 5894 6714 6850 8398
Multiple antiapoptotic pathways from IGF-1R signaling lead to BAD phosphorylation	12	207 2885 3480 3667 5594 5595 5604 5894 6195 6464 6654 7533
PDGF Signaling Pathway	12	2353 2885 3725 5578 5595 5604 5894 6416 6464 6654 6774 6776
Regulation of eIF4e and p70 S6 Kinase	12	1973 1977 1981 207 26986 3667 5164 5578 5594 5595 6198 8569
Transcription factor CREB and its extracellular signals	12	1387 207 2778 2885 5578 5594 5595 5879 6195 6654 818 9252
Rho cell motility signaling pathway	12	10458 1072 2934 387 393 4660 5216 6714 7094 7414 9138 9826
TPO Signaling Pathway	11	2353 2885 3725 5578 5595 5604 5894 6464 6654 6774 6777
IL 2 signaling pathway	11	2353 2885 3561 3725 5595 5604 5894 6464 6654 6777 6850
Chromatin Remodeling by hSWI/SNF ATP-dependent Complexes	11	2908 2962 4763 5430 60 6597 6598 6601 6602 6605 8289
Ceramide Signaling Pathway	11	1537 5594 5595 5604 581 5894 596 6416 6609 7132 9131
Inhibition of Cellular Proliferation by Gleevec	11	1399 207 2353 2885 3725 5595 5604 5894 6416 6654 6777
Sprouty regulation of tyrosine kinase signals	11	10252 1956 2885 5594 5595 5604 5787 5894 6464 6654 6714
PTEN dependent cell cycle arrest and apoptosis	11	207 2309 2885 3611 3688 5164 5594 5595 5747 6464 6654
mTOR Signaling Pathway	11	1973 1975 1977 1981 207 5164 6194 6198 7248 8569 8661
IGF-1 Signaling Pathway	11	2353 2885 3479 3480 3667 3725 5595 5604 5894 6464 6654
Signaling Pathway from G-Protein Families	11	1387 2353 2778 2782 3725 4772 5530 5578 5595 5604 5894
CCR3 signaling in Eosinophils	11	1072 2778 2782 387 4660 5578 5594 5595 5604 5747 5894
Role of MAL in Rho-Mediated Activation of SRF	11	3172 387 5594 5595 5604 5605 58 5879 5894 9138 998
Activation of Csk by cAMP-dependent Protein Kinase Inhibits Signaling through the T Cell Receptor	10	1445 1977 2778 2782 3122 3123 5788 7535 915 920
Regulation of BAD phosphorylation	10	207 3479 3480 3563 5594 5595 581 596 6195 7533
FAS signaling pathway ( CD95 )	10	142 1616 3725 4000 5058 5062 5591 6416 6709 8837
Rab GTPases Mark Targets In The Endocytotic Machinery	10	4218 58 5861 5867 5868 5870 5873 7879 8766 9367
Ras Signaling Pathway	10	10928 207 387 5337 5595 5604 5879 5894 5898 998
IL 6 signaling pathway	10	2353 2885 3570 3725 5595 5604 5894 6464 6654 6774
uCalpain and friends in Cell spread	10	3688 387 5747 58 5879 6709 6714 7094 7430 823
Skeletal muscle hypertrophy is regulated via AKT/mTOR pathway	10	1965 1977 207 3479 3480 3636 5164 6194 6198 8890
Apoptotic Signaling in Response to DNA Damage	10	142 1537 1965 207 5578 5747 581 596 7094 7157
Insulin Signaling Pathway	10	2353 2885 3643 3667 3725 5595 5604 5894 6464 6654
Phosphoinositides and their downstream targets.	10	207 2931 375 5213 5590 5868 5879 6198 695 8411
Toll-Like Receptor Pathway	10	23118 2353 3551 3654 3725 4615 5465 6416 8517 929
fMLP induced chemokine gene expression in HMC-1 cells	10	2782 4772 5058 5530 5594 5595 5604 5605 5879 5894
EPO Signaling Pathway	9	2353 2885 3725 5595 5604 5894 6464 6654 6777
Telomeres, Telomerase, Cellular Aging, and Immortality	9	1956 207 2547 3480 5430 5578 596 7157 8658
WNT Signaling Pathway	9	103 1487 1499 1977 3172 324 4089 7088 8312
Influence of Ras and Rho proteins on G1 to S Transition	9	1026 207 387 5058 5594 5595 5879 5894 7027
Roles of ß-arrestin-dependent Recruitment of Src Kinases in GPCR Signaling	9	156 2778 2782 5594 5595 5604 5605 5894 6714
Oxidative Stress Induced Gene Expression Via Nrf2	9	1387 2353 3725 468 5447 54578 5578 5594 9817
TNFR1 Signaling Pathway	9	142 3725 4000 5058 5062 5591 6416 6709 7132
TGF beta signaling pathway	9	1977 324 4087 4088 4089 5595 5604 7048 999
Phospholipids as signalling intermediaries	9	207 2782 387 5578 5594 5595 5747 5879 6714
ADP-Ribosylation Factor	9	10945 116985 1314 26286 375 50807 8729 9265 9267
Nerve growth factor pathway (NGF)	9	2353 2885 3725 4804 5595 5604 5894 6464 6654
IL 3 signaling pathway	9	2353 2885 3563 5595 5604 5894 6464 6654 6777
Cell Cycle: G2/M Checkpoint	8	1026 11200 5591 6195 672 7157 7533 997
Role of ß-arrestins in the activation and targeting of MAP kinases	8	156 2778 2782 5594 5595 5604 5605 5894
mCalpain and friends in Cell motility	8	1956 3688 5747 58 7094 7430 823 824
Ras-Independent pathway in NK cell-mediated cytotoxicity	8	3105 3688 5058 5595 5604 567 5879 6850
CXCR4 Signaling Pathway	8	2782 5578 5594 5595 5604 5747 5894 6387
Rac 1 cell motility signaling pathway	8	1072 10928 4660 5058 5337 5879 6198 7204
Control of skeletal myogenesis by HDAC & calcium/calmodulin-dependent kinase (CaMK)	8	10014 207 3479 3480 3643 4772 5530 7533
Inactivation of Gsk3 by AKT causes accumulation of b-catenin in Alveolar Macrophages	8	103 1499 207 324 3654 4615 8312 929
IL 4 signaling pathway	8	207 2885 3561 3566 3667 6198 6464 6778
ALK in cardiac myocytes	8	103 1499 3172 324 4086 4089 7048 8312
ATM Signaling Pathway	7	10111 1026 11200 25 3725 672 7157
How Progesterone Initiates the Oocyte Maturation	7	10857 2778 2782 5595 58 6195 6714
Chaperones modulate interferon Signaling Pathway	7	3308 3460 3551 7132 7157 7295 9093
NFkB activation by Nontypeable Hemophilus influenzae	7	1977 2908 3551 4088 4089 4615 7048
Hypoxia and p53 in the Cardiovascular system	7	1026 207 2274 3308 5243 581 7157
Glycolysis Pathway	7	2023 2597 2821 3098 5211 5230 7167
Nuclear Receptors in Lipid Metabolism and Toxicity	7	5243 5465 5468 5825 7421 8714 9619
T Helper Cell Surface Molecules	7	3383 5788 7070 914 915 920 940
CARM1 and Regulation of the Estrogen Receptor	7	10498 1977 23013 2962 5430 672 9612
Role of BRCA1, BRCA2 and ATR in Cancer Susceptibility	7	10111 11200 11277 2175 5883 672 7157
Th1/Th2 Differentiation	7	3122 3123 3460 3566 3594 5818 940
Multi-step Regulation of Transcription by Pitx2	7	103 1499 1977 324 5308 8295 8312
Cadmium induces DNA synthesis and proliferation in macrophages	7	2353 3725 5578 5594 5595 5604 5894
Downregulated of MTA-3 in ER-negative Breast Tumors	7	1509 226 2597 3315 5174 9112 999
Role of Erk5 in Neuronal Survival	7	1387 207 2885 5594 5595 6195 6464
Phosphorylation of MEK1 by cdk5/p35 down regulates the MAP kinase pathway	7	1958 4804 5594 5595 5604 5605 5894
Presenilin action in Notch and Wnt signaling	7	103 1499 3172 324 4851 5663 8312
Hypoxia-Inducible Factor in the Cardiovascular System	7	1387 3725 3939 405 444 5034 7422
Eukaryotic protein translation	7	1938 1964 1965 1981 29904 3692 8661
Cell Cycle: G1/S Check Point	6	1026 25 4088 4089 7027 7157
Antigen Processing and Presentation	6	3105 3122 3123 567 5693 6891
Cell to Cell Adhesion Signaling	6	1445 1495 1499 5747 6714 7414
Stathmin and breast cancer resistance to antimicrotubule agents	6	3309 3925 5603 818 914 9821
Nuclear receptors coordinate the activities of chromatin remodeling complexes and coactivators to facilitate initiation of transcription in carcinoma cells	6	10499 2962 5430 6256 6714 9612
Role of Ran in mitotic spindle regulation	6	1104 22974 3837 3838 4926 5901
Regulation of PGC-1a	6	10014 2101 5465 5530 7533 818
Stress Induction of HSP Regulation	6	1537 1616 3315 58 596 9261
The Co-Stimulatory Signal During T-cell Activation	6	23308 2885 3122 3123 915 940
VEGF, Hypoxia, and Angiogenesis	6	1994 405 5578 5747 6464 7422
Lck and Fyn tyrosine kinases in initiation of TCR Activation	6	3122 3123 5788 7535 915 920
T Cytotoxic Cell Surface Molecules	6	3383 5788 7070 914 915 940
Map Kinase Inactivation of SMRT Corepressor	6	1956 5604 6256 7067 7704 9612
Role of EGF Receptor Transactivation by GPCRs in Cardiac Hypertrophy	6	1956 2353 3725 387 5578 8038
Human Cytomegalovirus and Map Kinase Pathways	6	1387 207 5594 5595 5604 5605
Regulation of transcriptional activity by PML	6	1616 1977 5371 6672 7132 7157
Mechanism of Protein Import into the Nucleus	6	1104 23225 23636 3837 3838 5901
METS affect on Macrophage Differentiation	6	11218 1435 2114 2353 3725 9612
Corticosteroids and cardioprotection	6	10699 207 2778 2782 2908 301
Calcium Signaling by HBx of Hepatitis B virus	5	1387 2885 6464 6654 6714
Thrombin signaling and protease-activated receptors	5	2782 387 4660 5578 9138
NF-kB Signaling Pathway	5	3551 3654 4615 7132 8517
The IGF-1 Receptor and Longevity	5	207 2309 3479 3480 6464
Shuttle for transfer of acetyl groups from mitochondria to the cytosol	5	1431 4191 47 5091 8402
TNF/Stress Related Signaling	5	3551 3725 6416 7132 8517
PKC-catalyzed phosphorylation of inhibitory phosphoprotein of myosin phosphatase	5	2782 4650 4660 5578 9138
Prion Pathway	5	10049 2670 3309 3912 596
Role of PPAR-gamma Coactivators in Obesity and Thermogenesis	5	10499 1977 5468 6256 6714
Role of MEF2D in T-cell Apoptosis	5	4209 4772 5530 5578 824
Eph Kinases and ephrins support platelet aggregation	5	2043 3688 3897 58 5908
Repression of Pain Sensation by the Transcriptional Regulator DREAM	5	1387 2353 3725 5430 5595
Induction of apoptosis through DR3 and DR4/5 Death Receptors	5	1537 4000 596 6709 8837
Trka Receptor Signaling Pathway	5	207 2885 5578 6464 6654
Inhibition of Matrix Metalloproteinases	5	4313 4323 7076 7077 7078
Role of Mitochondria in Apoptotic Signaling	5	1537 2021 581 596 9131
B Lymphocyte Cell Surface Molecules	5	2212 3122 3123 3383 5788
ER–associated degradation (ERAD) Pathway	5	23193 29927 4122 7329 821
The role of FYVE-finger proteins in vesicle transport	5	1956 5868 7018 8411 9146
p53 Signaling Pathway	5	1026 581 596 7078 7157
Selective expression of chemokine receptors during T-cell polarization	5	3460 3566 3594 920 940
Regulation of ck1/cdk5 by type 1 glutamate receptors	5	1453 25802 5530 5540 84152
Role of nicotinic acetylcholine receptors in the regulation of apoptosis	5	207 2309 5747 6714 7533
CBL mediated ligand-induced downregulation of EGF receptors	5	1956 2885 30011 5578 6714
Spliceosomal Assembly	4	6625 6626 6629 7307
B Cell Survival Pathway	4	10575 207 2353 3688
Platelet Amyloid Precursor Protein Pathway	4	1288 351 5054 5327
Effects of calcineurin in Keratinocyte Differentiation	4	1026 4772 5530 5578
Cyclins and Cell Cycle Regulation	4	1026 7027 894 896
ß-arrestins in GPCR Desensitization	4	156 2778 2782 5465
Monocyte and its Surface Molecules	4	3383 3684 3688 960
Role of PI3K subunit p85 in regulation of Actin Organization and Cell Migration	4	387 5058 5879 998
Activation of Src by Protein-tyrosine phosphatase alpha	4	1445 2885 5578 6714
NO2-dependent IL 12 Pathway in NK cells	4	3594 7297 914 920
Ghrelin: Regulation of Food Intake and Energy Homeostasis	4	3479 3484 3487 3488
Classical Complement Pathway	4	715 716 718 720
Caspase Cascade in Apoptosis	4	142 1537 4000 837
Antigen Dependent B Cell Activation	4	3122 3123 920 940
Cytokines and Inflammatory Response	4	1435 3122 3123 920
IL22 Soluble Receptor Signaling Pathway	4	6774 6776 6777 7297
Bystander B Cell Activation	4	3122 3123 920 940
TNFR2 Signaling Pathway	4	3551 7133 7187 8517
Regulation of Splicing through Sam68	4	10657 5594 5595 6714
Pelp1 Modulation of Estrogen Receptor Activity	4	1977 5594 5595 6714
Transcription Regulation by Methyltransferase of CARM1	4	10498 1387 1977 6256
Role of Tob in T-cell activation	4	4088 4089 915 940
Nitric Oxide Signaling Pathway	4	1742 2906 5530 5578
Internal Ribosome entry pathway	4	1973 1977 1981 8661
Signal transduction through IL1R	4	3551 3725 4615 5037
Regulation of eIF2	4	1965 27104 5540 8890
CTCF: First Multivalent Nuclear Factor	4	4086 4089 6198 7157
Complement Pathway	4	715 716 718 720
Cystic fibrosis transmembrane conductance regulator (CFTR) and beta 2 adrenergic receptor (b2AR) pathway	4	1080 2778 7430 9368
SARS Coronavirus Protease	4	1977 290 3939 4691
Lissencephaly gene (LIS1) in neuronal migration and development	4	1639 25 7804 8655
IL12 and Stat4 Dependent Signaling Pathway in Th1 Development	4	3594 3725 7297 915
Pertussis toxin-insensitive CCR5 Signaling in Macrophage	4	2353 3725 5578 6387
The PRC2 Complex Sets Long-term Gene Silencing Through Modification of Histone Tails	4	1911 2145 5928 5931
Actions of Nitric Oxide in the Heart	4	1384 207 58 7422
IL-7 Signal Transduction	4	1977 3561 596 6777
Electron Transport Reaction in Mitochondria	4	1537 4694 498 7384
CTL mediated immune response against target cells	4	3105 3383 567 915
Tumor Suppressor Arf Inhibits Ribosomal Biogenesis	4	25 5879 6909 7157
AKT Signaling Pathway	4	207 2308 2309 7533
Activation of cAMP-dependent protein kinase, PKA	3	2778 2782 5573
SREBP control of lipid synthesis	3	3949 6721 8720
Inhibition of Huntington's disease neurodegeneration by histone deacetylase inhibitors	3	1387 1977 3064
Visceral Fat Deposits and the Metabolic Syndrome	3	2908 5468 6256
RNA polymerase III transcription	3	2972 55814 9328
Sumoylation by RanBP2 Regulates Transcriptional Repression	3	5901 7709 9759
Malate-aspartate shuttle	3	2805 4191 8402
ChREBP regulation by carbohydrates and cAMP	3	2778 2782 51085
TSP-1 Induced Apoptosis in Microvascular Endothelial Cell	3	2353 3725 7057
Ion Channels and Their Functional Role in Vascular Endothelium	3	2778 2782 9132
Regulation of cell cycle progression by Plk3	3	11200 7157 7533
Phospholipase C d1 in phospholipid associated cell signaling	3	5333 5578 7052
The information-processing pathway at the IFN-beta enhancer	3	1977 3725 5430
IL 17 Signaling Pathway	3	914 915 920
IFN alpha signaling pathway	3	3455 6773 7297
CD40L Signaling Pathway	3	3551 7187 8517
Cells and Molecules involved in local acute inflammatory response	3	3383 3688 718
Neuropeptides VIP and PACAP inhibit the apoptosis of activated T cells	3	4772 5530 7434
Granzyme A mediated Apoptosis Pathway	3	1977 6418 8125
Y branching of actin filaments	3	5688 58 5879
Vitamin C in the Brain	3	1288 5034 6513
Stat3 Signaling Pathway	3	5595 6774 7297
Bone Remodelling	3	2353 2355 3455
D4-GDI Signaling Pathway	3	142 1537 3725
SUMOylation as a mechanism to modulate CtBP-dependent gene responses	3	1487 7329 999
BRCA1-dependent Ub-ligase activity	3	2175 580 672
Attenuation of GPCR Signaling	3	2778 2782 5578
Neuroregulin receptor degredation protein-1 Controls ErbB3 receptor recycling	3	1956 2065 3084
Basic mechanism of action of PPARa, PPARb(d) and PPARg and effects on gene expression	3	5465 5468 6256
Fibrinolysis Pathway	3	5054 5327 6872
HIV Induced T Cell Apoptosis	3	915 920 940
The Role of Eosinophils in the Chemokine Network of Allergy	3	3122 3123 6352
How does salmonella hijack a cell	3	58 5879 998
Neutrophil and Its Surface Molecules	3	3383 3684 960
Endocytotic role of NDK, Phosphins and Dynamin	3	2060 5530 8301
Melanocyte Development and Pigmentation Pathway	3	1387 596 6195
Adhesion Molecules on Lymphocyte	3	3383 3688 960
Eicosanoid Metabolism	3	2052 5742 8398
Protein Kinase A at the Centrosome	3	387 5116 5540
Adhesion and Diapedesis of Granulocytes	3	3383 3384 3684
Double Stranded RNA Induced Gene Expression	3	1965 7157 8890
Multi-Drug Resistance Factors	3	4363 5243 8714
Opposing roles of AIF in Apoptosis and Cell Survival	3	142 1537 9131
Segmentation Clock	3	103 3172 4851
Adhesion and Diapedesis of Lymphocytes	3	3383 3384 3688
IL 5 Signaling Pathway	3	3122 3123 920
Dendritic cells in regulating TH1 and TH2 Development	2	290 914
Estrogen-responsive protein Efp controls cell cycle and breast tumors growth	2	2810 7157
Intrinsic Prothrombin Activation Pathway	2	1288 3818
E2F1 Destruction Pathway	2	7027 997
Erythropoietin mediated neuroprotection through NF-kB	2	1026 405
Blockade of Neurotransmitter Relase by Botulinum Toxin	2	6804 6844
Anthrax Toxin Mechanism of Action	2	5604 5605
Role of Parkin in the Ubiquitin-Proteasomal Pathway	2	7327 9246
Reversal of Insulin Resistance by Leptin	2	31 3953
Lectin Induced Complement Pathway	2	718 720
AKAP95 role in mitosis and chromosome dynamics	2	1655 5540
Rho-Selective Guanine Exchange Factor AKAP13 Mediates Stress Fiber Formation	2	11214 387
Ca++/ Calmodulin-dependent Protein Kinase Activation	2	1387 818
Overview of telomerase protein component gene hTert Transcriptional Regulation	2	7157 7593
Basic Mechanisms of SUMOylation	2	6613 7329
Regulation of hematopoiesis by cytokines	2	1435 920
Regulators of Bone Mineralization	2	1288 5167
BTG family proteins and cell cycle regulation	2	7157 7832
Acetylation and Deacetylation of RelA in The Nucleus	2	1977 7132
The 4-1BB-dependent immune response	2	3551 3725
Cycling of Ran in nucleocytoplasmic transport	2	1104 5901
TACI and BCMA stimulation of B cell immune responses.	2	7187 7188
Proteolysis and Signaling Pathway of Notch	2	4851 5663
g-Secretase mediated ErbB4 Signaling Pathway	2	5578 5663
GATA3 participate in activating the Th2 cytokine genes expression	2	3726 4772
Phospholipase C Signaling Pathway	2	207 5578
Regulation of p27 Phosphorylation during Cell Cycle Progression	2	4738 7027
CDK Regulation of DNA Replication	2	4174 5000
Ion Channel and Phorbal Esters Signaling Pathway	2	5578 5579
FXR and LXR Regulation of Cholesterol Metabolism	2	3949 6256
Generation of amyloid b-peptide by PS1	2	351 5663
Acute Myocardial Infarction	2	1288 5327
West Nile Virus	2	1915 7073
Deregulation of CDK5 in Alzheimers Disease	2	351 823
Gamma-aminobutyric Acid Receptor Life Cycle	2	11337 6714
Free Radical Induced Apoptosis	2	2937 6647
FOSB gene expression and drug abuse	2	2354 84152
Cyclin E Destruction Pathway	2	7027 997
Low-density lipoprotein (LDL) pathway during atherogenesis	2	1435 3949
RB Tumor Suppressor/Checkpoint Signaling in response to DNA damage	2	7157 7533
Ahr Signal Transduction Pathway	1	405
Msp/Ron Receptor Signaling Pathway	1	1435
Sonic Hedgehog (Shh) Pathway	1	51684
Signal Dependent Regulation of Myogenesis by Corepressor MITR	1	7533
Angiotensin-converting enzyme 2 regulates heart function	1	1288
Metabolism of Anandamide, an Endogenous Cannabinoid	1	5337
Reelin Signaling Pathway	1	7804
G-Protein Signaling Through Tubby Proteins	1	2782
Erythrocyte Differentiation Pathway	1	3479
cdc25 and chk1 Regulatory Pathway in response to DNA damage	1	7533
Overview of telomerase RNA component gene hTerc Transcriptional Regulation	1	4802
T Cell Receptor and CD3 Complex	1	915
SODD/TNFR1 Signaling Pathway	1	7132
Small Leucine-rich Proteoglycan (SLRP) molecules	1	4060
Phospholipase C-epsilon pathway	1	2778
Proepithelin Conversion to Epithelin and Wound Repair Control	1	2896
IL-10 Anti-inflammatory Signaling Pathway	1	6776
IFN gamma signaling pathway	1	3460
Transcriptional activation of dbpb from mRNA	1	4904
Regulation of Spermatogenesis by CREM	1	2778
Polyadenylation of mRNA	1	10914
Mechanism of Acetaminophen Activity and Toxicity	1	5742
Alternative Complement Pathway	1	718
Apoptotic DNA fragmentation and tissue homeostasis	1	2021
Cardiac Protection Against ROS	1	6647
Circadian Rhythms	1	1454
Catabolic Pathways for Arginine , Histidine, Glutamate, Glutamine, and Proline	1	2744
RNA polymerase III transcription	1	103
Wnt/LRP6 Signalling	1	4040
Cytokine Network	1	3603
Hemoglobin's Chaperone	1	210
Steps in the Glycosylation of Mammalian N-linked Oligosaccarides	1	4122
HIV-1 defeats host-mediated resistance by CEM15	1	920
Degradation of the RAR and RXR by the proteasome	1	6256
Activation of PKC through G protein coupled receptor	1	5578
Leloir pathway of galactose metabolism	1	2592
Regulation of MAP Kinase Pathways Through Dual Specificity Phosphatases	1	5595

## Sheet: Pfamprodomain
Biocarta pathway	Gene number	Entrez Gene IDs
MAPKinase Signaling Pathway	29	1387 1616 2353 2885 3551 369 3725 4216 4296 5058 5062 5594 5595 5603 5604 5605 5879 5894 6195 6196 6198 6199 6416 6464 8491 8569 9252 9261 9448
Integrin Signaling Pathway	24	1399 1445 2885 2889 3688 3725 387 4043 4660 5594 5595 5604 5605 5747 58 5894 6464 6654 6714 7094 7145 7414 7791 823
Erk1/Erk2 Mapk Signaling pathway	19	1956 2778 2782 2885 3480 3688 4804 5594 5595 5604 5605 5894 6195 6464 6654 6714 6774 8569 9252
Signaling of Hepatocyte Growth Factor Receptor	18	1399 2549 2885 2889 3688 3725 5058 5594 5595 5604 5605 5747 58 5894 5908 6654 6714 6774
Fc Epsilon Receptor I Signaling in Mast Cells	17	2353 2885 3725 4772 5062 5530 5579 5594 5595 5604 5894 6416 6464 6654 6850 695 8398
HIV-I Nef: negative effector of Fas and TNF	17	142 1537 1616 2934 4000 4926 5062 5580 5591 5663 5747 596 6709 71 7132 8837 9906
IL-2 Receptor Beta Chain in T cell Activation	17	1399 207 22806 2353 2885 3561 3667 5478 5595 5894 596 6198 6464 6654 6777 6850 8837
Agrin in Postsynaptic Differentiation	16	1605 1756 1956 2017 3688 3725 3909 5058 5594 5595 5747 58 5879 6714 9815 998
T Cell Receptor Signaling Pathway	16	2353 2885 3725 4772 5530 5578 5579 5595 5604 5879 5894 6416 6464 6654 7535 915
Angiotensin II mediated activation of JNK Pathway via Pyk2 dependent signaling	16	1956 2885 3725 5058 5578 5594 5595 5604 5605 5747 5879 5894 6416 6464 6654 6714
Trefoil Factors Initiate Mucosal Healing	15	1499 1537 1956 2064 207 2885 3688 387 4583 5594 5595 5747 6464 6654 7033
Control of Gene Expression by Vitamin D Receptor	15	10036 10498 10499 1977 6256 6597 6601 6602 6605 6714 7155 7421 8289 86 9611
Mechanism of Gene Regulation by Peroxisome Proliferators via PPARa(alpha)	15	10370 1977 2168 3295 3308 3725 4843 5465 5578 5595 6256 6714 6777 9611 9612
Links between Pyk2 and Map Kinases	15	1399 2885 3725 5058 5578 5594 5595 5604 5605 5879 5894 6416 6464 6654 6714
BCR Signaling Pathway	14	2353 2885 3725 4772 5530 5578 5595 5604 5879 5894 6464 6654 6850 695
Bioactive Peptide Induced Signaling Pathway	14	2767 2782 2885 5578 5579 5594 5595 5604 5605 5894 6464 6654 6776 818
Erk and PI-3 Kinase Are Necessary for Collagen Binding in Corneal Epithelia	13	2934 3688 387 5216 5594 5595 5604 5747 5894 6464 6714 7094 9138
Keratinocyte Differentiation	13	1616 1956 3551 3725 5578 5594 5595 5603 5604 5894 596 6416 7132
p38 MAPK Signaling Pathway	13	1387 1616 2885 3150 3315 5879 6416 6464 8398 8569 9252 9261 998
Role of ERBB2 in Signal Transduction and Oncology	13	10498 1956 2064 2065 2885 3570 5594 5595 5604 5894 6464 6654 6774
EGF Signaling Pathway	13	1956 2353 2885 3725 5578 5595 5604 5894 6416 6464 6654 6774 6776
Growth Hormone Signaling Pathway	12	2885 3172 3643 3667 5578 5595 5604 5894 6195 6464 6654 6777
Synaptic Proteins at the Synaptic Junction	12	1739 1740 1741 1742 2035 288 2987 4684 58 6709 6711 9369
NFAT and Hypertrophy of the heart (Transcription in the broken heart)	12	1977 207 3479 4772 5530 5594 5595 5604 58 5894 6198 811
Aspirin Blocks Signaling Pathway Involved in Platelet Activation	12	2782 3688 5578 5594 5595 5604 5742 5747 5894 6714 6850 8398
Multiple antiapoptotic pathways from IGF-1R signaling lead to BAD phosphorylation	12	207 2885 3480 3667 5594 5595 5604 5894 6195 6464 6654 7533
PDGF Signaling Pathway	12	2353 2885 3725 5578 5595 5604 5894 6416 6464 6654 6774 6776
Regulation of eIF4e and p70 S6 Kinase	12	1973 1977 1981 207 26986 3667 5164 5578 5594 5595 6198 8569
Transcription factor CREB and its extracellular signals	12	1387 207 2778 2885 5578 5594 5595 5879 6195 6654 818 9252
Rho cell motility signaling pathway	12	10458 1072 2934 387 393 4660 5216 6714 7094 7414 9138 9826
TPO Signaling Pathway	11	2353 2885 3725 5578 5595 5604 5894 6464 6654 6774 6777
IL 2 signaling pathway	11	2353 2885 3561 3725 5595 5604 5894 6464 6654 6777 6850
Chromatin Remodeling by hSWI/SNF ATP-dependent Complexes	11	2908 2962 4763 5430 60 6597 6598 6601 6602 6605 8289
Ceramide Signaling Pathway	11	1537 5594 5595 5604 581 5894 596 6416 6609 7132 9131
Inhibition of Cellular Proliferation by Gleevec	11	1399 207 2353 2885 3725 5595 5604 5894 6416 6654 6777
Sprouty regulation of tyrosine kinase signals	11	10252 1956 2885 5594 5595 5604 5787 5894 6464 6654 6714
PTEN dependent cell cycle arrest and apoptosis	11	207 2309 2885 3611 3688 5164 5594 5595 5747 6464 6654
mTOR Signaling Pathway	11	1973 1975 1977 1981 207 5164 6194 6198 7248 8569 8661
IGF-1 Signaling Pathway	11	2353 2885 3479 3480 3667 3725 5595 5604 5894 6464 6654
Signaling Pathway from G-Protein Families	11	1387 2353 2778 2782 3725 4772 5530 5578 5595 5604 5894
CCR3 signaling in Eosinophils	11	1072 2778 2782 387 4660 5578 5594 5595 5604 5747 5894
Role of MAL in Rho-Mediated Activation of SRF	11	3172 387 5594 5595 5604 5605 58 5879 5894 9138 998
Activation of Csk by cAMP-dependent Protein Kinase Inhibits Signaling through the T Cell Receptor	10	1445 1977 2778 2782 3122 3123 5788 7535 915 920
Regulation of BAD phosphorylation	10	207 3479 3480 3563 5594 5595 581 596 6195 7533
FAS signaling pathway ( CD95 )	10	142 1616 3725 4000 5058 5062 5591 6416 6709 8837
Rab GTPases Mark Targets In The Endocytotic Machinery	10	4218 58 5861 5867 5868 5870 5873 7879 8766 9367
Ras Signaling Pathway	10	10928 207 387 5337 5595 5604 5879 5894 5898 998
IL 6 signaling pathway	10	2353 2885 3570 3725 5595 5604 5894 6464 6654 6774
uCalpain and friends in Cell spread	10	3688 387 5747 58 5879 6709 6714 7094 7430 823
Skeletal muscle hypertrophy is regulated via AKT/mTOR pathway	10	1965 1977 207 3479 3480 3636 5164 6194 6198 8890
Apoptotic Signaling in Response to DNA Damage	10	142 1537 1965 207 5578 5747 581 596 7094 7157
Insulin Signaling Pathway	10	2353 2885 3643 3667 3725 5595 5604 5894 6464 6654
Phosphoinositides and their downstream targets.	10	207 2931 375 5213 5590 5868 5879 6198 695 8411
Toll-Like Receptor Pathway	10	23118 2353 3551 3654 3725 4615 5465 6416 8517 929
fMLP induced chemokine gene expression in HMC-1 cells	10	2782 4772 5058 5530 5594 5595 5604 5605 5879 5894
EPO Signaling Pathway	9	2353 2885 3725 5595 5604 5894 6464 6654 6777
Telomeres, Telomerase, Cellular Aging, and Immortality	9	1956 207 2547 3480 5430 5578 596 7157 8658
WNT Signaling Pathway	9	103 1487 1499 1977 3172 324 4089 7088 8312
Influence of Ras and Rho proteins on G1 to S Transition	9	1026 207 387 5058 5594 5595 5879 5894 7027
Roles of ß-arrestin-dependent Recruitment of Src Kinases in GPCR Signaling	9	156 2778 2782 5594 5595 5604 5605 5894 6714
Oxidative Stress Induced Gene Expression Via Nrf2	9	1387 2353 3725 468 5447 54578 5578 5594 9817
TNFR1 Signaling Pathway	9	142 3725 4000 5058 5062 5591 6416 6709 7132
TGF beta signaling pathway	9	1977 324 4087 4088 4089 5595 5604 7048 999
Phospholipids as signalling intermediaries	9	207 2782 387 5578 5594 5595 5747 5879 6714
ADP-Ribosylation Factor	9	10945 116985 1314 26286 375 50807 8729 9265 9267
Nerve growth factor pathway (NGF)	9	2353 2885 3725 4804 5595 5604 5894 6464 6654
IL 3 signaling pathway	9	2353 2885 3563 5595 5604 5894 6464 6654 6777
Cell Cycle: G2/M Checkpoint	8	1026 11200 5591 6195 672 7157 7533 997
Role of ß-arrestins in the activation and targeting of MAP kinases	8	156 2778 2782 5594 5595 5604 5605 5894
mCalpain and friends in Cell motility	8	1956 3688 5747 58 7094 7430 823 824
Ras-Independent pathway in NK cell-mediated cytotoxicity	8	3105 3688 5058 5595 5604 567 5879 6850
CXCR4 Signaling Pathway	8	2782 5578 5594 5595 5604 5747 5894 6387
Rac 1 cell motility signaling pathway	8	1072 10928 4660 5058 5337 5879 6198 7204
Control of skeletal myogenesis by HDAC & calcium/calmodulin-dependent kinase (CaMK)	8	10014 207 3479 3480 3643 4772 5530 7533
Inactivation of Gsk3 by AKT causes accumulation of b-catenin in Alveolar Macrophages	8	103 1499 207 324 3654 4615 8312 929
IL 4 signaling pathway	8	207 2885 3561 3566 3667 6198 6464 6778
ALK in cardiac myocytes	8	103 1499 3172 324 4086 4089 7048 8312
ATM Signaling Pathway	7	10111 1026 11200 25 3725 672 7157
How Progesterone Initiates the Oocyte Maturation	7	10857 2778 2782 5595 58 6195 6714
Chaperones modulate interferon Signaling Pathway	7	3308 3460 3551 7132 7157 7295 9093
NFkB activation by Nontypeable Hemophilus influenzae	7	1977 2908 3551 4088 4089 4615 7048
Hypoxia and p53 in the Cardiovascular system	7	1026 207 2274 3308 5243 581 7157
Glycolysis Pathway	7	2023 2597 2821 3098 5211 5230 7167
Nuclear Receptors in Lipid Metabolism and Toxicity	7	5243 5465 5468 5825 7421 8714 9619
T Helper Cell Surface Molecules	7	3383 5788 7070 914 915 920 940
CARM1 and Regulation of the Estrogen Receptor	7	10498 1977 23013 2962 5430 672 9612
Role of BRCA1, BRCA2 and ATR in Cancer Susceptibility	7	10111 11200 11277 2175 5883 672 7157
Th1/Th2 Differentiation	7	3122 3123 3460 3566 3594 5818 940
Multi-step Regulation of Transcription by Pitx2	7	103 1499 1977 324 5308 8295 8312
Cadmium induces DNA synthesis and proliferation in macrophages	7	2353 3725 5578 5594 5595 5604 5894
Downregulated of MTA-3 in ER-negative Breast Tumors	7	1509 226 2597 3315 5174 9112 999
Role of Erk5 in Neuronal Survival	7	1387 207 2885 5594 5595 6195 6464
Phosphorylation of MEK1 by cdk5/p35 down regulates the MAP kinase pathway	7	1958 4804 5594 5595 5604 5605 5894
Presenilin action in Notch and Wnt signaling	7	103 1499 3172 324 4851 5663 8312
Hypoxia-Inducible Factor in the Cardiovascular System	7	1387 3725 3939 405 444 5034 7422
Eukaryotic protein translation	7	1938 1964 1965 1981 29904 3692 8661
Cell Cycle: G1/S Check Point	6	1026 25 4088 4089 7027 7157
Antigen Processing and Presentation	6	3105 3122 3123 567 5693 6891
Cell to Cell Adhesion Signaling	6	1445 1495 1499 5747 6714 7414
Stathmin and breast cancer resistance to antimicrotubule agents	6	3309 3925 5603 818 914 9821
Nuclear receptors coordinate the activities of chromatin remodeling complexes and coactivators to facilitate initiation of transcription in carcinoma cells	6	10499 2962 5430 6256 6714 9612
Role of Ran in mitotic spindle regulation	6	1104 22974 3837 3838 4926 5901
Regulation of PGC-1a	6	10014 2101 5465 5530 7533 818
Stress Induction of HSP Regulation	6	1537 1616 3315 58 596 9261
The Co-Stimulatory Signal During T-cell Activation	6	23308 2885 3122 3123 915 940
VEGF, Hypoxia, and Angiogenesis	6	1994 405 5578 5747 6464 7422
Lck and Fyn tyrosine kinases in initiation of TCR Activation	6	3122 3123 5788 7535 915 920
T Cytotoxic Cell Surface Molecules	6	3383 5788 7070 914 915 940
Map Kinase Inactivation of SMRT Corepressor	6	1956 5604 6256 7067 7704 9612
Role of EGF Receptor Transactivation by GPCRs in Cardiac Hypertrophy	6	1956 2353 3725 387 5578 8038
Human Cytomegalovirus and Map Kinase Pathways	6	1387 207 5594 5595 5604 5605
Regulation of transcriptional activity by PML	6	1616 1977 5371 6672 7132 7157
Mechanism of Protein Import into the Nucleus	6	1104 23225 23636 3837 3838 5901
METS affect on Macrophage Differentiation	6	11218 1435 2114 2353 3725 9612
Corticosteroids and cardioprotection	6	10699 207 2778 2782 2908 301
Calcium Signaling by HBx of Hepatitis B virus	5	1387 2885 6464 6654 6714
Thrombin signaling and protease-activated receptors	5	2782 387 4660 5578 9138
NF-kB Signaling Pathway	5	3551 3654 4615 7132 8517
The IGF-1 Receptor and Longevity	5	207 2309 3479 3480 6464
Shuttle for transfer of acetyl groups from mitochondria to the cytosol	5	1431 4191 47 5091 8402
TNF/Stress Related Signaling	5	3551 3725 6416 7132 8517
PKC-catalyzed phosphorylation of inhibitory phosphoprotein of myosin phosphatase	5	2782 4650 4660 5578 9138
Prion Pathway	5	10049 2670 3309 3912 596
Role of PPAR-gamma Coactivators in Obesity and Thermogenesis	5	10499 1977 5468 6256 6714
Role of MEF2D in T-cell Apoptosis	5	4209 4772 5530 5578 824
Eph Kinases and ephrins support platelet aggregation	5	2043 3688 3897 58 5908
Repression of Pain Sensation by the Transcriptional Regulator DREAM	5	1387 2353 3725 5430 5595
Induction of apoptosis through DR3 and DR4/5 Death Receptors	5	1537 4000 596 6709 8837
Trka Receptor Signaling Pathway	5	207 2885 5578 6464 6654
Inhibition of Matrix Metalloproteinases	5	4313 4323 7076 7077 7078
Role of Mitochondria in Apoptotic Signaling	5	1537 2021 581 596 9131
B Lymphocyte Cell Surface Molecules	5	2212 3122 3123 3383 5788
ER–associated degradation (ERAD) Pathway	5	23193 29927 4122 7329 821
The role of FYVE-finger proteins in vesicle transport	5	1956 5868 7018 8411 9146
p53 Signaling Pathway	5	1026 581 596 7078 7157
Selective expression of chemokine receptors during T-cell polarization	5	3460 3566 3594 920 940
Regulation of ck1/cdk5 by type 1 glutamate receptors	5	1453 25802 5530 5540 84152
Role of nicotinic acetylcholine receptors in the regulation of apoptosis	5	207 2309 5747 6714 7533
CBL mediated ligand-induced downregulation of EGF receptors	5	1956 2885 30011 5578 6714
Spliceosomal Assembly	4	6625 6626 6629 7307
B Cell Survival Pathway	4	10575 207 2353 3688
Platelet Amyloid Precursor Protein Pathway	4	1288 351 5054 5327
Effects of calcineurin in Keratinocyte Differentiation	4	1026 4772 5530 5578
Cyclins and Cell Cycle Regulation	4	1026 7027 894 896
ß-arrestins in GPCR Desensitization	4	156 2778 2782 5465
Monocyte and its Surface Molecules	4	3383 3684 3688 960
Role of PI3K subunit p85 in regulation of Actin Organization and Cell Migration	4	387 5058 5879 998
Activation of Src by Protein-tyrosine phosphatase alpha	4	1445 2885 5578 6714
NO2-dependent IL 12 Pathway in NK cells	4	3594 7297 914 920
Ghrelin: Regulation of Food Intake and Energy Homeostasis	4	3479 3484 3487 3488
Classical Complement Pathway	4	715 716 718 720
Caspase Cascade in Apoptosis	4	142 1537 4000 837
Antigen Dependent B Cell Activation	4	3122 3123 920 940
Cytokines and Inflammatory Response	4	1435 3122 3123 920
IL22 Soluble Receptor Signaling Pathway	4	6774 6776 6777 7297
Bystander B Cell Activation	4	3122 3123 920 940
TNFR2 Signaling Pathway	4	3551 7133 7187 8517
Regulation of Splicing through Sam68	4	10657 5594 5595 6714
Pelp1 Modulation of Estrogen Receptor Activity	4	1977 5594 5595 6714
Transcription Regulation by Methyltransferase of CARM1	4	10498 1387 1977 6256
Role of Tob in T-cell activation	4	4088 4089 915 940
Nitric Oxide Signaling Pathway	4	1742 2906 5530 5578
Internal Ribosome entry pathway	4	1973 1977 1981 8661
Signal transduction through IL1R	4	3551 3725 4615 5037
Regulation of eIF2	4	1965 27104 5540 8890
CTCF: First Multivalent Nuclear Factor	4	4086 4089 6198 7157
Complement Pathway	4	715 716 718 720
Cystic fibrosis transmembrane conductance regulator (CFTR) and beta 2 adrenergic receptor (b2AR) pathway	4	1080 2778 7430 9368
SARS Coronavirus Protease	4	1977 290 3939 4691
Lissencephaly gene (LIS1) in neuronal migration and development	4	1639 25 7804 8655
IL12 and Stat4 Dependent Signaling Pathway in Th1 Development	4	3594 3725 7297 915
Pertussis toxin-insensitive CCR5 Signaling in Macrophage	4	2353 3725 5578 6387
The PRC2 Complex Sets Long-term Gene Silencing Through Modification of Histone Tails	4	1911 2145 5928 5931
Actions of Nitric Oxide in the Heart	4	1384 207 58 7422
IL-7 Signal Transduction	4	1977 3561 596 6777
Electron Transport Reaction in Mitochondria	4	1537 4694 498 7384
CTL mediated immune response against target cells	4	3105 3383 567 915
Tumor Suppressor Arf Inhibits Ribosomal Biogenesis	4	25 5879 6909 7157
AKT Signaling Pathway	4	207 2308 2309 7533
Activation of cAMP-dependent protein kinase, PKA	3	2778 2782 5573
SREBP control of lipid synthesis	3	3949 6721 8720
Inhibition of Huntington's disease neurodegeneration by histone deacetylase inhibitors	3	1387 1977 3064
Visceral Fat Deposits and the Metabolic Syndrome	3	2908 5468 6256
RNA polymerase III transcription	3	2972 55814 9328
Sumoylation by RanBP2 Regulates Transcriptional Repression	3	5901 7709 9759
Malate-aspartate shuttle	3	2805 4191 8402
ChREBP regulation by carbohydrates and cAMP	3	2778 2782 51085
TSP-1 Induced Apoptosis in Microvascular Endothelial Cell	3	2353 3725 7057
Ion Channels and Their Functional Role in Vascular Endothelium	3	2778 2782 9132
Regulation of cell cycle progression by Plk3	3	11200 7157 7533
Phospholipase C d1 in phospholipid associated cell signaling	3	5333 5578 7052
The information-processing pathway at the IFN-beta enhancer	3	1977 3725 5430
IL 17 Signaling Pathway	3	914 915 920
IFN alpha signaling pathway	3	3455 6773 7297
CD40L Signaling Pathway	3	3551 7187 8517
Cells and Molecules involved in local acute inflammatory response	3	3383 3688 718
Neuropeptides VIP and PACAP inhibit the apoptosis of activated T cells	3	4772 5530 7434
Granzyme A mediated Apoptosis Pathway	3	1977 6418 8125
Y branching of actin filaments	3	5688 58 5879
Vitamin C in the Brain	3	1288 5034 6513
Stat3 Signaling Pathway	3	5595 6774 7297
Bone Remodelling	3	2353 2355 3455
D4-GDI Signaling Pathway	3	142 1537 3725
SUMOylation as a mechanism to modulate CtBP-dependent gene responses	3	1487 7329 999
BRCA1-dependent Ub-ligase activity	3	2175 580 672
Attenuation of GPCR Signaling	3	2778 2782 5578
Neuroregulin receptor degredation protein-1 Controls ErbB3 receptor recycling	3	1956 2065 3084
Basic mechanism of action of PPARa, PPARb(d) and PPARg and effects on gene expression	3	5465 5468 6256
Fibrinolysis Pathway	3	5054 5327 6872
HIV Induced T Cell Apoptosis	3	915 920 940
The Role of Eosinophils in the Chemokine Network of Allergy	3	3122 3123 6352
How does salmonella hijack a cell	3	58 5879 998
Neutrophil and Its Surface Molecules	3	3383 3684 960
Endocytotic role of NDK, Phosphins and Dynamin	3	2060 5530 8301
Melanocyte Development and Pigmentation Pathway	3	1387 596 6195
Adhesion Molecules on Lymphocyte	3	3383 3688 960
Eicosanoid Metabolism	3	2052 5742 8398
Protein Kinase A at the Centrosome	3	387 5116 5540
Adhesion and Diapedesis of Granulocytes	3	3383 3384 3684
Double Stranded RNA Induced Gene Expression	3	1965 7157 8890
Multi-Drug Resistance Factors	3	4363 5243 8714
Opposing roles of AIF in Apoptosis and Cell Survival	3	142 1537 9131
Segmentation Clock	3	103 3172 4851
Adhesion and Diapedesis of Lymphocytes	3	3383 3384 3688
IL 5 Signaling Pathway	3	3122 3123 920
Dendritic cells in regulating TH1 and TH2 Development	2	290 914
Estrogen-responsive protein Efp controls cell cycle and breast tumors growth	2	2810 7157
Intrinsic Prothrombin Activation Pathway	2	1288 3818
E2F1 Destruction Pathway	2	7027 997
Erythropoietin mediated neuroprotection through NF-kB	2	1026 405
Blockade of Neurotransmitter Relase by Botulinum Toxin	2	6804 6844
Anthrax Toxin Mechanism of Action	2	5604 5605
Role of Parkin in the Ubiquitin-Proteasomal Pathway	2	7327 9246
Reversal of Insulin Resistance by Leptin	2	31 3953
Lectin Induced Complement Pathway	2	718 720
AKAP95 role in mitosis and chromosome dynamics	2	1655 5540
Rho-Selective Guanine Exchange Factor AKAP13 Mediates Stress Fiber Formation	2	11214 387
Ca++/ Calmodulin-dependent Protein Kinase Activation	2	1387 818
Overview of telomerase protein component gene hTert Transcriptional Regulation	2	7157 7593
Basic Mechanisms of SUMOylation	2	6613 7329
Regulation of hematopoiesis by cytokines	2	1435 920
Regulators of Bone Mineralization	2	1288 5167
BTG family proteins and cell cycle regulation	2	7157 7832
Acetylation and Deacetylation of RelA in The Nucleus	2	1977 7132
The 4-1BB-dependent immune response	2	3551 3725
Cycling of Ran in nucleocytoplasmic transport	2	1104 5901
TACI and BCMA stimulation of B cell immune responses.	2	7187 7188
Proteolysis and Signaling Pathway of Notch	2	4851 5663
g-Secretase mediated ErbB4 Signaling Pathway	2	5578 5663
GATA3 participate in activating the Th2 cytokine genes expression	2	3726 4772
Phospholipase C Signaling Pathway	2	207 5578
Regulation of p27 Phosphorylation during Cell Cycle Progression	2	4738 7027
CDK Regulation of DNA Replication	2	4174 5000
Ion Channel and Phorbal Esters Signaling Pathway	2	5578 5579
FXR and LXR Regulation of Cholesterol Metabolism	2	3949 6256
Generation of amyloid b-peptide by PS1	2	351 5663
Acute Myocardial Infarction	2	1288 5327
West Nile Virus	2	1915 7073
Deregulation of CDK5 in Alzheimers Disease	2	351 823
Gamma-aminobutyric Acid Receptor Life Cycle	2	11337 6714
Free Radical Induced Apoptosis	2	2937 6647
FOSB gene expression and drug abuse	2	2354 84152
Cyclin E Destruction Pathway	2	7027 997
Low-density lipoprotein (LDL) pathway during atherogenesis	2	1435 3949
RB Tumor Suppressor/Checkpoint Signaling in response to DNA damage	2	7157 7533
Ahr Signal Transduction Pathway	1	405
Msp/Ron Receptor Signaling Pathway	1	1435
Sonic Hedgehog (Shh) Pathway	1	51684
Signal Dependent Regulation of Myogenesis by Corepressor MITR	1	7533
Angiotensin-converting enzyme 2 regulates heart function	1	1288
Metabolism of Anandamide, an Endogenous Cannabinoid	1	5337
Reelin Signaling Pathway	1	7804
G-Protein Signaling Through Tubby Proteins	1	2782
Erythrocyte Differentiation Pathway	1	3479
cdc25 and chk1 Regulatory Pathway in response to DNA damage	1	7533
Overview of telomerase RNA component gene hTerc Transcriptional Regulation	1	4802
T Cell Receptor and CD3 Complex	1	915
SODD/TNFR1 Signaling Pathway	1	7132
Small Leucine-rich Proteoglycan (SLRP) molecules	1	4060
Phospholipase C-epsilon pathway	1	2778
Proepithelin Conversion to Epithelin and Wound Repair Control	1	2896
IL-10 Anti-inflammatory Signaling Pathway	1	6776
IFN gamma signaling pathway	1	3460
Transcriptional activation of dbpb from mRNA	1	4904
Regulation of Spermatogenesis by CREM	1	2778
Polyadenylation of mRNA	1	10914
Mechanism of Acetaminophen Activity and Toxicity	1	5742
Alternative Complement Pathway	1	718
Apoptotic DNA fragmentation and tissue homeostasis	1	2021
Cardiac Protection Against ROS	1	6647
Circadian Rhythms	1	1454
Catabolic Pathways for Arginine , Histidine, Glutamate, Glutamine, and Proline	1	2744
RNA polymerase III transcription	1	103
Wnt/LRP6 Signalling	1	4040
Cytokine Network	1	3603
Hemoglobin's Chaperone	1	210
Steps in the Glycosylation of Mammalian N-linked Oligosaccarides	1	4122
HIV-1 defeats host-mediated resistance by CEM15	1	920
Degradation of the RAR and RXR by the proteasome	1	6256
Activation of PKC through G protein coupled receptor	1	5578
Leloir pathway of galactose metabolism	1	2592
Regulation of MAP Kinase Pathways Through Dual Specificity Phosphatases	1	5595

## Sheet: KEGG Pathway
The KEGG Table organizes genes based on the KEGG biochemical pathways.
The KEGG Table shows KEGG pathways associated with the gene set (column 1), the number of genes in each pathway (column 2) and the Entrez Gene IDs for the genes (column3).
Each pathway name in the KEGG Table is hyperlinked to the KEGG Map, in which genes in the gene set are highlighted in red.
Each Entrez Gene ID is hyperlinked to the gene information record
KEGG pathway	Gene number	Entrez Gene IDs
MAPK signaling pathway	74	10235 11221 1399 1616 1847 1956 207 208 2122 2259 2261 2263 2264 22808 23118 2316 23162 2317 2318 2353 2885 3164 3303 3309 3312 3313 3315 3551 3725 3925 4216 468 4763 4773 50488 5058 5062 5159 5320 5494 5530 5578 5579 5594 5595 5603 5604 5605 5616 5879 5894 5908 5924 6416 6654 6655 6789 7048 7132 7157 7534 7850 837 8398 8491 8517 8569 9252 9261 929 9344 9448 994 998
Regulation of actin cytoskeleton	71	10092 10093 10109 10297 10298 10458 1072 1131 1399 1445 1729 1956 2259 2261 2263 2264 22808 23191 2335 23365 23396 28964 2934 324 3655 3674 3675 3678 3684 3688 3689 3691 3693 3694 387 3985 4627 4628 4638 4660 5058 5062 5159 5216 5287 5500 5594 5595 5604 5605 5747 5879 5894 60 623 6654 6655 71 7114 7117 7273 7414 7429 79784 81 87 8826 8874 9138 929 998
Focal adhesion	70	10298 1277 1278 1499 1729 1956 2064 207 208 22808 2316 2317 2318 2335 23396 25759 2885 2889 29780 3371 3479 3480 3611 3655 3674 3675 3678 3688 3689 3691 3692 3693 3694 3725 387 4637 4638 4660 5058 5062 5170 5500 5578 5579 5594 5595 5604 5747 5879 5894 5908 596 60 6464 6654 6655 6714 7057 71 726 7273 7414 7422 7791 81 823 87 894 896 998
Calcium signaling pathway	52	10725 109 111 112 1131 115 1385 1387 1956 196883 2064 2065 2767 2778 2906 292 293 3708 3709 3710 4638 4772 4773 488 489 490 5159 5257 5261 5330 5331 5332 5333 5335 5530 5578 5579 5616 5834 623 6850 7134 7273 773 775 776 801 805 808 817 818 994
Tight junction	48	10207 1364 1366 1460 1495 1496 1499 2017 2035 2036 2037 207 208 22808 23136 2771 387 3993 4301 4627 4628 4637 5515 5518 5578 5579 5580 5583 55870 5590 56288 57530 60 60412 6709 6714 7082 71 79784 81 8189 83700 87 9076 9218 9223 9414 998
Purine metabolism	47	10606 109 111 112 115 124583 158 1716 1890 196883 203 204 205 2272 22978 2618 271 272 2984 2987 3615 4831 4832 4833 4860 51251 51292 5139 5144 5151 5152 5167 5315 5422 5425 5426 5430 5431 5434 5436 5437 5439 5558 9060 955 957 9615
Ribosome	46	2197 23521 4736 6122 6124 6125 6128 6130 6132 6133 6134 6135 6136 6137 6138 6139 6141 6142 6143 6152 6158 6160 6164 6165 6167 6168 6169 6175 6176 6187 6188 6189 6191 6193 6194 6201 6203 6204 6205 6206 6217 6218 6229 7311 9045 9349
Oxidative phosphorylation	43	10312 10476 10632 1327 1329 1337 1350 1352 1537 23545 374291 4694 4702 4709 4714 4715 4719 4720 4723 4731 498 506 509 515 51606 517 518 522 526 528 529 533 535 5464 6389 7384 7385 7388 8992 9167 9296 9377 9551
Wnt signaling pathway	43	10297 10725 1387 1454 1460 1487 1488 1499 1857 324 3725 387 4040 4041 4087 4088 4089 4772 4773 5330 5331 5332 5515 5518 5530 5578 5579 5616 5663 57216 5879 6934 7157 7474 79718 817 818 8312 8313 8322 85407 894 896
Adherens junction	42	10458 10580 1387 1460 1495 1496 1499 1500 1956 2064 25945 3480 3643 387 4008 4087 4088 4089 4301 5594 5595 56288 5770 5787 5792 5795 5797 5818 5819 5879 60 6714 6934 7048 7082 71 7414 81 87 8826 998 999
Phosphatidylinositol signaling system	37	1040 1606 1609 1760 204851 23396 23729 2580 2869 28996 29904 3631 3633 3636 3706 3708 3709 3710 5129 5287 5297 5330 5331 5332 5333 5335 54101 5578 5579 7016 801 805 808 8527 8760 8821 8871
Jak-STAT signaling pathway	32	10251 10252 1387 207 208 2885 3455 3460 3561 3563 3566 3570 3572 3590 3594 3601 3953 50615 5287 6654 6655 6773 6774 6776 6777 6778 7297 8651 868 894 896 9655
ECM-receptor interaction	31	1277 1278 1281 1282 1284 1288 1289 1605 22862 2335 3339 3371 3655 3674 3675 3678 3688 3691 3693 3694 3909 3910 3912 3913 3914 3918 6382 6385 7057 7059 960
Cytokine-cytokine receptor interaction	30	1435 1956 23765 27242 3455 3460 3561 3563 3566 3570 3572 3590 3594 3601 3953 4804 50615 51330 5159 6352 6364 6387 7048 7132 7133 7422 7850 8741 8771 92
Cell cycle	29	10014 1026 11200 1870 1875 23595 25 26255 3065 4088 4089 4171 4173 4174 4175 4176 5000 5001 51564 55869 5591 7027 7157 7532 8556 894 896 9759 994
Pyrimidine metabolism	25	124583 1890 22978 4831 4832 4833 4860 51251 5422 5425 5426 5430 5431 5434 5436 5437 5439 5558 7083 7296 7371 7372 955 957 978
Glycolysis / Gluconeogenesis	23	10327 125 2023 216 217 2203 226 2597 2821 3098 3099 3101 3939 501 5211 5213 5214 5230 5315 55902 7167 8050 98
Inositol phosphate metabolism	23	1760 204851 23396 23729 2580 2869 28996 29904 3631 3633 3636 3706 5129 5297 5330 5331 5332 5333 5335 54101 7016 8821 8871
Apoptosis	22	2021 207 208 3563 3654 4615 5287 54205 5530 5573 581 596 7132 7157 726 823 824 826 8517 8837 9131 92291
TGF-beta signaling pathway	22	1387 1875 3399 387 4086 4087 4088 4089 4092 5308 5515 5594 5595 6198 6199 7027 7044 7048 7057 7059 92 94
Cholera - Infection	22	109 115 203 23545 2778 29927 30001 375 377 382 51606 528 529 533 5335 535 55176 5578 71 72 8992 9296
Neuroactive ligand-receptor interaction	21	1131 117 122042 1314 140 1908 2564 2696 2899 2906 2908 3953 5540 56288 5729 623 6866 7067 7433 7434 9294
ATP synthesis	20	10312 10476 10632 23545 498 506 509 515 51606 517 518 522 526 528 529 533 535 8992 9296 9551
Arginine and proline metabolism	20	1152 1159 2058 216 217 26 27163 2805 2806 4128 435 445 4843 501 5033 51056 6303 6611 6723 84171
Proteasome	19	10213 5684 5685 5686 5687 5688 5691 5693 5695 5701 5704 5705 5706 5708 5709 5710 5713 5714 5719
Fructose and mannose metabolism	18	10331 197258 2203 226 2683 2762 29925 29926 3098 3099 3101 51144 5211 5213 5214 7167 7264 8473
Benzoate degradation via CoA ligation	18	1760 1892 204851 23729 2580 26027 2869 28996 29904 3030 3033 39 51144 5129 54101 54677 7016 98
Citrate cycle (TCA cycle)	17	1431 2271 3417 3418 3419 3420 3421 4191 47 4967 50 5091 5105 5106 6389 8801 8802
Glycerophospholipid metabolism	17	1040 10554 10555 1606 1609 23761 3931 51144 5320 5337 54677 56894 7534 8398 8527 8613 8760
Toll-like receptor signaling pathway	17	207 208 23118 2353 29110 3455 3551 3654 3725 4615 5287 5603 5879 6352 6416 8517 929
Tryptophan metabolism	17	10352 114049 1565 1718 1892 216 217 26 3030 3033 39 4128 4799 4967 501 51409 7453
Nicotinate and nicotinamide metabolism	17	1760 204851 22978 23530 23729 2580 27163 2869 28996 29904 4837 4860 51251 5129 5167 54101 7016
Glycerolipid metabolism	16	10327 10331 10554 10555 125 1606 1609 216 217 2683 501 56894 8473 8527 8613 8694
Complement and coagulation cascades	16	1604 2 3426 3818 4179 5054 5327 5329 623 713 715 716 718 720 725 966
Valine, leucine and isoleucine degradation	15	10449 1892 216 217 3030 3033 3155 3158 35 39 501 54677 587 593 64087
Huntington's disease	15	1211 1212 1213 1387 1639 2597 2885 3064 3092 7052 7157 801 805 808 9611
Aminoacyl-tRNA biosynthesis	15	10056 10352 16 2058 23395 23438 2617 3376 3735 4677 5859 6301 7407 7453 833
Starch and sucrose metabolism	15	10856 23020 2548 276 279 2821 2990 3098 3099 3101 5167 54578 5834 7358 7360
Fatty acid metabolism	14	10449 125 1374 1565 1892 216 217 2181 2182 3030 3033 35 39 501
Notch signaling pathway	14	113878 1387 1487 1488 1857 196403 23220 3065 4851 54567 5663 8650 9612 9794
Pyruvate metabolism	14	216 217 31 39 3939 4191 501 5091 5105 5106 5315 55902 8050 98
N-Glycan biosynthesis	14	10195 10331 11282 1650 23193 2683 4122 4245 56052 6184 6185 80168 8473 9334
Butanoate metabolism	13	1892 216 217 3030 3033 3155 3158 35 39 501 51144 54677 622
Lysine degradation	12	1892 216 217 3030 3033 39 4967 501 51144 54677 60559 9869
Propanoate metabolism	12	1718 1892 216 217 3030 31 39 3939 501 55902 8801 8802
Neurodegenerative Disorders	12	1387 2597 2670 2885 3064 3309 351 4804 5663 581 596 6647
Galactose metabolism	11	2548 2592 2683 3098 3099 3101 51144 5211 5213 5214 7360
Tyrosine metabolism	11	114049 125 1312 1891 26 2805 2806 3081 4128 51409 54677
Alanine and aspartate metabolism	11	1384 158 16 2805 2806 435 440 445 4677 5091 84706
Glutathione metabolism	10	2539 2877 2878 2879 290 2937 2948 3417 3418 4258
Ubiquitin mediated proteolysis	10	23327 64682 6921 7317 7322 7323 7324 8924 8925 997
Glutamate metabolism	9	2058 2673 2744 2752 2805 2806 2937 5859 84706
Prostaglandin and leukotriene metabolism	9	4048 4051 5320 5730 5742 7534 80142 8398 8644
Carbon fixation	9	2203 226 2805 2806 4191 5230 5315 7167 84706
Histidine metabolism	9	114049 216 217 23438 26 4128 501 51409 54677
Aminosugars metabolism	9	10020 1727 2673 3073 3074 3098 3099 3101 54187
Bile acid biosynthesis	8	10449 125 216 217 37 501 51144 6646
Androgen and estrogen metabolism	8	114049 3283 3291 3294 3295 412 51409 54578
Basal transcription factors	8	138474 2962 2969 6872 6874 6878 6881 9569
Nitrogen metabolism	8	2744 2752 440 759 760 768 770 771
Glycosphingolipid metabolism	8	10331 259230 2683 6609 8473 8613 8879 9517
Glycosylphosphatidylinositol(GPI)-anchor biosynthesis	8	10331 128869 2683 5283 8473 8733 9091 9487
beta-Alanine metabolism	8	1892 216 217 26 3030 501 6611 6723
Pentose phosphate pathway	7	2203 226 2539 2821 5211 5213 5214
Fatty acid biosynthesis (path 2)	7	10449 1718 1892 2194 3030 3033 39
Amyotrophic lateral sclerosis (ALS)	7	3735 5530 581 596 6647 6748 7157
Parkinson's disease	7	118424 1565 6804 7314 7317 7327 9246
Protein export	7	29927 5018 55176 6726 6727 6730 6734
Limonene and pinene degradation	7	1892 216 217 26027 3030 501 54677
O-Glycan biosynthesis	7	10331 11226 2590 2591 2683 51809 8473
Glycine, serine and threonine metabolism	7	23761 26 2617 26227 4128 51144 6301
Urea cycle and metabolism of amino groups	6	1152 1159 435 445 6611 6723
Alzheimer's disease	6	2 25825 2597 351 4035 5663
RNA polymerase	6	5430 5431 5434 5436 5437 5439
Reductive carboxylate cycle (CO2 fixation)	6	2271 3417 3418 4191 50 55902
Globoside metabolism	6	10331 2524 2683 3073 3074 8473
Blood group glycolipid biosynthesis-neolactoseries	6	10331 2524 2651 2683 28 8473
Biosynthesis of steroids	5	2222 2224 4047 4597 79001
Pantothenate and CoA biosynthesis	5	27163 5167 55229 587 80347
Prion disease	5	2670 3309 3329 3912 596
Dentatorubropallidoluysian atrophy (DRPLA)	5	10458 2597 3643 473 9223
Circadian rhythm	5	1453 1454 4862 79365 8553
Hedgehog signaling pathway	5	1453 1454 51684 5616 7474
DNA polymerase	5	51426 5422 5425 5426 5558
Phenylalanine metabolism	5	26 2805 2806 4128 54677
Blood group glycolipid biosynthesis-lactoseries	5	10331 2524 2683 28 8473
N-Glycan degradation	5	2517 2519 3073 3074 4126
Selenoamino acid metabolism	5	10768 114049 4144 51409 9060
Pentose and glucuronate interconversions	4	2990 54578 7358 7360
Ascorbate and aldarate metabolism	4	216 217 501 51144
Cysteine metabolism	4	2805 2806 3939 833
Valine, leucine and isoleucine biosynthesis	4	23395 3376 587 7407
Porphyrin and chlorophyll metabolism	4	2058 210 2990 54578
Folate biosynthesis	4	10856 23020 5860 6697
Nucleotide sugars metabolism	4	2592 51144 7358 7360
Phenylalanine, tyrosine and tryptophan biosynthesis	4	10056 2023 2805 2806
Methionine metabolism	4	10768 1786 4144 4548
Synthesis and degradation of ketone bodies	4	3155 3158 39 622
High-mannose type N-glycan biosynthesis	3	10331 2683 8473
Chondroitin / Heparan sulfate biosynthesis	3	2131 2137 64131
1- and 2-Methylnaphthalene degradation	3	125 37 54677
One carbon pool by folate	3	2618 4524 4548
Glyoxylate and dicarboxylate metabolism	3	1431 4191 50
Ganglioside biosynthesis	3	10331 2683 8473
Glycosaminoglycan degradation	3	2990 3073 3074
Streptomycin biosynthesis	3	3098 3099 3101
Fatty acid biosynthesis (path 1)	2	2194 31
C21-Steroid hormone metabolism	2	3283 3291
Benzoate degradation via hydroxylation	2	10449 1891
Aminophosphonate metabolism	2	114049 51409
Alkaloid biosynthesis II	2	26 54677
Alkaloid biosynthesis I	2	2805 2806
Sulfur metabolism	2	6817 9060
Terpenoid biosynthesis	2	2222 2224
Nitrobenzene degradation	2	114049 51409
Tetrachloroethene degradation	2	2052 51144
Keratan sulfate biosynthesis	2	2683 9334
Novobiocin biosynthesis	2	2805 2806
Bisphenol A degradation	2	51144 5445
gamma-Hexachlorocyclohexane degradation	2	1565 5445
Inositol metabolism	1	7167
Riboflavin metabolism	1	5167
Biotin metabolism	1	60559
Vitamin B6 metabolism	1	55163
Styrene degradation	1	3081
D-Glutamine and D-glutamate metabolism	1	2744
Lysine biosynthesis	1	3735
Fluorene degradation	1	1891
Ethylbenzene degradation	1	54677
Peptidoglycan biosynthesis	1	2752
1,1,1-Trichloro-2,2-bis(4-chlorophenyl)ethane (DDT) degradation	1	1718
