# Supplementary material for: A transcriptome anatomy of human colorectal cancers
Source: BMC Cancer. 2006 Feb 23;6:40. doi: 10.1186/1471-2407-6-40 (PMC1402307; doi:10.1186/1471-2407-6-40)
Supplement: Additional File 4 — Pathways and Pfam Prodomains in T profiles The structure and usage are identical with those in Addiontonal file 1. [file 1471-2407-6-40-S4.xls]

## Sheet: Pfam Prodomain
The Protein Domain Table organizes genes based on the Pfam Protein Domains
The table shows the name of the Pfam domains associated with the gene set (column 1), the number of genes having each domain (column 2) and the Entrez Gene IDs for the genes (column3).
Each domain name is linked to the Conserved Domain Database of the NCBI, where domain function, structure and sequence are available.
Each Entrez Gene ID is linked to the Conserved Domain Summary of the NCBI, where a graphical view of domains on the gene is available.
Domain Name	Gene number	Entrez Gene IDs
7 transmembrane receptor (rhodopsin family)	111	10161 10663 10800 10887 11251 1131 1132 1133 115330 1230 1235 1236 1241 1268 1269 134 135 136 140 143503 146 147 148 150 153 165140 185 187 1901 1902 2149 2150 2151 219928 23432 2357 26716 27197 27202 27334 2827 2828 283297 2837 2840 2841 2846 2852 2857 2859 2863 29933 3269 3352 3357 3358 3360 3361 3362 338442 338557 338675 3577 3579 3898 4157 4886 4923 4992 5029 5031 5032 53637 53829 53831 54328…
Intermediate filament protein	64	10318 10763 11113 146057 147183 1674 23336 25984 2670 2802 286887 3092 342574 3848 3852 3853 3854 3855 3856 3858 3860 3861 3866 3868 3872 3875 3880 3881 3882 3885 3886 3887 3892 399687 4000 4620 4624 4625 4627 4629 4741 4744 4747 51061 54474 55930 5630 57509 58513 64343 667 7431 7706 8419 84440 8476 8687 8688 8689 9043 9118 9231 9256 9578
Ion transport protein	62	10343 117155 1259 131096 140803 162514 169522 219931 23415 29850 342372 347732 348980 3741 3742 3747 3748 3749 3751 3752 3757 3777 3778 3782 3785 3786 3790 4308 5311 53373 54714 54822 55503 56479 57657 59341 60598 610 6326 6328 6332 6335 7220 7222 7223 7226 7442 773 774 775 776 777 79054 80036 8645 8912 8913 89822 8989 9132 9312 9424
PHD-finger	46	10155 10765 1108 11083 11176 11177 11262 115426 2186 23338 23522 23613 26038 26108 29128 29994 30827 3621 4297 4302 51147 51230 51592 51773 5252 5253 54556 54904 55274 55870 55904 57649 5927 5977 64324 7468 7994 79960 8085 8193 8242 8284 84289 9031 90780 9767
BTB/POZ domain	45	10009 10324 10625 112939 114781 121551 127557 131377 138151 221504 221527 22836 22903 23119 23221 255877 25841 25948 27107 284697 3104 3652 53339 54813 55175 55643 55709 57563 57621 59349 60468 65986 7541 80325 8216 8405 84078 84464 8507 89857 89890 90135 9817 9886 9925
Homeobox domain	40	1044 1045 10481 11281 1406 159296 1747 1749 2020 257 25833 2637 3087 3110 3195 3212 3213 3215 3216 3217 3218 3219 3223 3225 3226 3231 3233 3234 3235 3236 3237 5080 5307 5308 5451 5452 5460 8820 89884 9355
Ubiquitin carboxyl-terminal hydrolase	34	10600 10868 11274 219333 23032 25862 27005 29761 373509 55031 55230 57478 57602 57646 57695 7375 7398 7874 8078 8237 8239 8287 84196 84640 84669 84749 8975 9097 9099 9101 9736 9924 9958 9960
7 transmembrane receptor (Secretin family)	25	10149 165082 1951 1952 2015 221188 221395 222487 22859 23266 23284 25960 2696 283383 30817 347088 57211 576 577 84059 84435 84658 9289 9620 976
Receptor family ligand binding region	24	116443 2550 2890 2891 2892 2897 2898 2899 2900 2902 2903 2904 2905 2906 2912 2913 2915 2918 2984 2986 4881 4882 4883 9568
K+ channel tetramerisation domain	24	115207 154881 169522 200845 253980 283518 284252 3741 3742 3747 3749 3751 3752 3790 386617 51133 54442 54793 65987 7126 79047 83892 92799 9312
Fibronectin type III domain	22	10076 1294 1303 1441 1969 2047 2048 2335 23768 3371 3575 54674 5787 5796 5803 7010 7075 7143 7148 78999 79414 9180
PH domain	22	10979 119016 128272 139716 1759 1785 1796 23095 25791 26052 547 5921 660 6640 6641 6645 7204 7409 7410 79930 90102 9846
DnaJ domain	22	10049 10294 11080 22826 23234 25822 29103 3300 3337 3338 4189 54431 55466 5611 56521 64215 7266 80331 84277 85406 85479 9093
PMP-22/EMP/MP20/Claudin family	22	10368 1364 1365 1366 149461 2012 2013 2014 24146 27092 49861 5010 51208 5376 7122 786 9071 9073 9074 9075 9076 9080
von Willebrand factor type A domain	21	1291 1292 1293 1294 1303 143 1690 169044 3682 3700 4146 4147 4148 5212 629 717 7450 781 84168 8515 9254
ABC transporter transmembrane region	21	10057 10058 10060 10257 1080 11194 1244 150000 22 23456 23457 368 4363 5243 5244 6833 6890 6891 85320 8714 89845
Zinc finger, C2H2 type	20	10661 140685 1958 2122 221527 23119 389058 51274 57167 57684 6239 64919 6615 6667 6668 6670 6671 6935 79149 9839
HMG (high mobility group) box	20	30812 3148 3149 51176 54345 64321 6657 6658 6659 6660 6662 6664 6666 6672 6749 6932 6934 7019 7343 83439
SH3 domain	19	1399 2268 23677 25 2534 27 3055 4067 5335 5336 54869 5921 6708 6714 695 7006 7294 84174 94134
Glycosyl transferase	19	11226 11227 114805 117248 2583 2589 2590 2591 26290 29880 3038 374378 51809 55568 64409 7357 79623 79695 8693
LIM domain	19	26136 27295 29995 3670 3985 3987 4005 4007 55679 5829 64236 64843 7791 8543 8572 89884 9124 9355 9404
Zinc finger, C4 type (two domains)	18	2101 2104 2649 3164 3174 367 4306 4929 5468 5915 6095 7181 7182 7376 7421 8856 9572 9975
haloacid dehalogenase-like hydrolase	17	140838 2139 2140 27032 374868 476 477 478 487 490 491 493 57026 80724 81932 8226 84064
SH2 domain	16	2268 2534 2885 3055 3932 4067 4690 5335 5336 5777 5781 5921 640 6714 7535 84174
Putative GTPase activating protein for Arf	16	11033 116983 116985 116986 116987 116988 23527 26286 3267 3268 55616 55738 55803 60682 64411 9744
Matrix metalloprotease, N-terminal domain	16	10893 118856 4312 4313 4314 4316 4318 4319 4321 4322 4323 4324 4326 4327 64386 79148
FERM domain (Band 4	16	2035 2036 2037 23136 257019 29116 4478 54566 57669 5774 5775 5962 64097 7094 7430 83660
Ligand-binding domain of nuclear hormone receptor	16	2101 2104 2649 3174 367 4306 4929 5467 5468 5915 6095 7182 7376 7421 8856 9572
Protein kinase domain	16	10420 27102 369 5894 6041 657 658 659 673 7016 7786 79705 90 91 92 94
Class I Histocompatibility antigen, domains alpha 1 and 2	15	10544 135250 2217 3077 3105 3106 3107 3133 3134 3140 4276 563 80328 80329 909
Myosin tail	15	10111 115704 2804 4620 4624 4625 4627 6093 667 79784 79983 8476 84952 9231 9648
Matrixin	15	10893 4312 4313 4314 4316 4318 4319 4320 4321 4322 4323 4324 4326 56547 79148
Leucine rich repeat C-terminal domain	15	10333 131578 163175 23767 23768 26018 51311 5310 54674 55203 57633 7097 7098 7099 81793
B-box zinc finger	15	10155 10346 11043 11074 23087 4591 51127 51592 5987 6737 7726 81786 84675 85363 89870
Helix-loop-helix DNA-binding domain	14	23462 23493 26508 27319 406 4149 4335 6929 6938 7023 7291 7391 9464 9915
MYND finger	14	10522 10771 114826 116225 23613 5134 51364 56165 57037 64754 84225 862 863 9139
E1-E2 ATPase	14	27032 286410 374868 476 477 478 487 490 491 493 538 540 57130 84239
Ligand-gated ion channel	13	116443 2890 2891 2892 2897 2898 2899 2900 2902 2903 2904 2905 2906
Cytochrome P450	13	120227 1555 1558 1562 1565 1572 1576 1586 1588 1589 260293 285440 29785
Serpin (serine protease inhibitor)	13	183 1992 3053 5054 5104 5268 5269 5270 5345 6906 710 866 871
PX domain	13	11188 112574 29886 51375 51429 5338 54899 57231 6642 6643 81609 8723 9784
Collagen triple helix repeat (20 copies)	13	114897 1278 1291 1292 1293 1294 1297 1301 255631 342035 4481 712 81578
ATPase family associated with various cellular activities (AAA)	12	10845 29028 4905 4931 4998 5189 55210 56897 79029 83858 9319 9361
Sushi domain (SCR repeat)	12	1378 1462 1604 176 3075 350 715 716 722 725 729 730
PA domain	12	10003 10004 11342 148066 2346 26001 284996 378925 55819 7036 7037 79589
jmjC domain	12	10765 22992 23081 3720 5253 55806 55818 5927 7404 8242 8284 84678
Ezrin/radixin/moesin family	12	10142 1729 29775 4771 4927 5296 55561 55691 6453 6793 83992 8496
Thioredoxin	12	10190 10539 169714 5034 51061 54431 54495 5768 7295 81542 81567 9352
Connexin	11	10052 10804 125111 2701 2705 2706 2707 2709 375519 57165 81025
PLAT/LH2 domain	11	168507 23258 239 246 342372 5310 5406 5407 5408 59344 9388
FYVE zinc finger	11	2245 23503 55680 64145 79156 79666 80230 8411 84936 89846 9765
Calponin homology (CH) domain	11	10451 51332 55742 6710 6712 7409 79789 81 87 89797 9645
Fork head domain	11	2290 2296 2297 2306 27022 3169 3170 3171 3344 3607 94234
Phorbol esters/diacylglycerol binding domain (C1 domain)	11	10125 10451 11186 118987 25780 369 5590 5894 673 7409 8526
Eukaryotic-type carbonic anhydrase	11	11238 377677 56934 5803 759 760 761 762 763 765 766
von Willebrand factor type C domain	11	1277 1280 1290 4745 4753 51232 7057 7058 80144 8646 91851
Elongation factor Tu GTP binding domain	10	10767 1915 1938 4528 54676 7284 79631 84340 85476 9669
Phosphotyrosine interaction domain (PTB/PID)	10	23294 23542 320 321 322 53358 6002 6464 9253 9546
P21-Rho-binding domain	10	11135 148170 23580 5058 5062 5063 56924 57144 7454 8976
THAP domain	10	152815 199745 51078 55145 5612 56906 57215 79725 80764 90326
ZIP Zinc transporter	10	201266 23516 25800 283375 29985 55334 55630 64116 7922 91252
Latrophilin/CL-1-like GPS domain	10	221188 222487 22859 342372 5310 576 577 84658 9289 976
ARID/BRIGHT DNA binding domain	10	10620 10765 1820 51742 57492 5926 5927 8242 8284 8289
Kelch motif	10	10324 116138 131377 25948 4289 55175 8216 84078 8507 89890
F5/8 type C domain	10	10085 165 2153 26047 4240 4289 4921 6247 8828 8829
Caspase recruitment domain	10	10392 22900 317 58484 834 835 838 842 8767 8915
SNF2 family N-terminal domain	10	1105 1106 257218 25788 57634 6594 6596 84181 8458 8467
Ankyrin repeat	10	140461 200539 23294 4792 4854 54882 55527 56929 57531 79754
Fes/CIP4 homology domain	10	11252 2241 23048 393 57522 89848 9050 9322 9873 9901
Rel homology domain (RHD)	10	10725 4772 4773 4775 4776 4790 4791 5966 5970 5971
7 transmembrane receptor (metabotropic glutamate family)	9	2550 2912 2913 2915 2918 51704 55890 9052 9568
Hsp70 protein	9	10525 10808 3305 3308 3309 3310 3312 3313 6782
NACHT domain	9	10392 171389 22861 4261 4671 55655 58484 64127 91662
Helicase associated domain (HA2)	9	1660 1665 54505 55760 64848 79665 8449 9704 9785
Histidine kinase-, DNA gyrase B-, and HSP90-like ATPase	9	27030 3320 3326 5163 5164 5165 5166 5378 7184
Reprolysin (M12B) family zinc metalloprotease	9	102 11093 11096 11173 171019 203102 8751 9509 9510
Ephrin receptor ligand binding domain	9	1969 2041 2044 2047 2048 2049 2050 2051 284656
Membrane-associating domain	9	123920 132204 153562 4950 6855 6856 83742 91663 91862
Activin types I and II receptor domain	9	657 658 659 7046 90 91 92 93 94
Cadherin cytoplasmic region	9	1000 1001 1002 1003 1009 1824 1825 64403 999
Cation transporter/ATPase, N-terminus	9	27032 476 477 478 487 489 490 491 493
BRCA1 C Terminus (BRCT) domain	9	11073 143 1791 1894 3980 3981 51455 5981 7515
CUB domain	9	114784 5118 5648 64478 7093 7130 715 716 8829
Ubiquitin family	9	115426 29128 29979 5071 56893 7917 8638 93550 9636
Frizzled/Smoothened family membrane region	9	11211 2535 6608 7976 8321 8322 8323 8324 8325
Pyridine nucleotide-disulphide oxidoreductase	9	1806 2232 2326 2327 2330 2936 3290 84883 9645
Lipocalin / cytosolic fatty-acid binding protein family	9	2172 259 286256 3934 5004 5005 5730 5950 733
Low-density lipoprotein receptor domain class A	8	3426 3949 4035 4036 4041 6653 731 7436
RNA recognition motif	8	11338 23283 2521 26986 3187 3188 5042 8662
Myosin head (motor domain)	8	4542 4621 4624 4626 4640 4641 4643 79784
Lipase	8	200879 3990 4023 51365 5406 5407 5408 9388
Oxidoreductase NAD-binding domain	8	27035 27158 4552 4842 4843 4846 51706 5447
Adenylate and Guanylate cyclase catalytic domain	8	107 108 109 111 112 113 196883 2983
APOBEC-like C-terminal domain	8	10930 200315 200316 27350 339 57379 60489 9582
Thrombospondin N-terminal -like domain	8	1297 1303 1306 1307 169044 7057 7059 80781
Zn-finger in ubiquitin-hydrolases and other protein	8	10013 10868 23032 25862 8078 8315 84101 8975
CXXC zinc finger	8	1786 22992 30827 4152 4297 51523 80312 84678
IPT/TIG domain	8	10154 23125 23129 4486 5364 5365 55770 93035
TIR domain	8	10333 11141 3554 51311 7096 7098 7099 8808
DnaJ C terminal region	8	10294 11080 25822 3301 3337 51726 55466 9093
V-type ATPase 116kDa subunit family	8	10010 10312 10403 23545 50617 51199 535 9135
CAP-Gly domain	8	1155 1540 1639 23303 6249 6905 7461 79745
Class II histocompatibility antigen, beta domain	8	3109 3115 3119 3120 3123 3125 3126 3127
Ras association (RalGDS/AF-6) domain	8	11069 11186 116984 1609 4301 4650 51196 83593
Cation transporting ATPase, C-terminus	8	27032 476 477 478 487 490 491 493
Sulfotransferase domain	8	10164 23563 3340 4166 8509 8534 9469 9951
PDZ domain (Also known as DHR or GLGF)	8	320 321 3985 4354 4842 5775 8573 9546
Acetyltransferase (GNAT) family	8	15 2648 51126 57325 6303 64841 80218 8850
alpha/beta hydrolase fold	8	11343 2052 3988 4232 51324 57406 63874 7920
Death domain	8	10892 10913 222643 27242 3656 4615 8737 8772
Sodium	8	11254 348932 6529 6533 6534 6535 6536 6538
Globin	7	3039 3045 3046 3047 3048 4151 58157
short chain dehydrogenase	7	145226 26063 3295 51181 51478 5959 622
bZIP transcription factor	7	1385 1390 3725 3726 3727 466 468
Uncharacterized ACR, COG1579	7	2060 285 357 7251 84433 84687 8678
RecF/RecN/SMC N terminal domain	7	10051 10111 10592 23137 27127 8243 9126
DENN (AEX-3) domain	7	10260 23258 6305 6764 79958 81846 8567
Alpha-2-macroglobulin family N-terminal region	7	135228 2 27151 5858 718 720 727
Flavin containing amine oxidoreductase	7	196743 23028 4128 4129 51449 54498 5498
Reprolysin family propeptide	7	11096 11173 171019 203102 8751 9509 9510
ELM2 domain	7	23186 283248 473 55758 57504 9112 9219
PWWP domain	7	1788 1789 23613 2956 3068 55063 55777
F-box domain	7	23219 26234 26268 54620 54850 55294 84085
CD20/IgE Fc receptor beta subunit family	7	245802 51338 54860 58475 64231 83661 931
Importin-beta N-terminal domain	7	10526 10527 23039 30000 3842 64901 9670
uDENN domain	7	10260 23258 6305 6764 79958 81846 8567
dDENN domain	7	10260 23258 6305 6764 79958 81846 8567
Uncharacterised protein family (Hly-III / UPF0073)	7	124222 152559 221938 23531 51094 79602 79957
DEAD/DEAH box helicase	7	10721 10973 23020 5965 641 7486 9401
MCM2/3/5 family	7	4171 4172 4173 4174 4175 4176 84515
Prolyl oligopeptidase family	7	1803 1804 2191 54878 5550 57628 91039
Flavodoxin	7	27158 4552 4842 4843 4846 5447 55253
Alpha-2-macroglobulin family	7	135228 2 27151 5858 718 720 727
TCP-1/cpn60 chaperonin family	7	10575 10693 10694 200576 22948 3329 908
ABC transporter	6	10061 10592 215 23 27127 8243
Sugar (and other) transporter	6	220963 54020 56606 6571 9899 9900
Oxysterol-binding protein	6	114879 114881 114882 23762 5007 9885
MAPEG family	6	241 4056 4257 4258 4259 9536
Receptor L domain	6	1956 2064 2065 2066 3480 3643
FAD binding domain	6	27158 4552 4842 4843 4846 5447
Zinc finger C-x8-C-x5-C-x3-H type (and similar)	6	199746 54542 5514 677 7538 8233
SPRY domain	6	10917 114088 23087 51127 63891 85363
RhoGEF domain	6	121512 2245 29 613 7409 7410
'chromo' (CHRromatin Organisation MOdifier) domain	6	10951 23468 23492 57332 84733 8535
Enoyl-CoA hydratase/isomerase family	6	1632 1962 253175 3030 55862 9425
Biotin-requiring enzyme	6	1737 31 5091 5095 56922 8050
Integrin, beta chain	6	3688 3691 3693 3694 3695 3696
Phosphoglycerate mutase family	6	5207 5208 5209 5210 5224 53347
Myosin N-terminal SH3-like domain	6	4620 4624 4625 4627 4628 4629
Glycosyl transferase family 8	6	2992 55757 55830 83468 8908 9215
C-terminal tandem repeated domain in type 4 procollagen	6	1282 1284 1285 1286 1287 1288
Sec1 family	6	11311 152579 26276 27127 65082 6812
Class II histocompatibility antigen, alpha domain	6	3108 3111 3113 3117 3118 3122
Dipeptidyl peptidase IV (DPP IV) N-terminal region	6	1803 1804 2191 54878 57628 91039
Transglutaminase family, C-terminal ig like domain	6	2038 2162 343641 7051 7052 7053
ThiF family	6	10533 7317 7318 79876 8883 9039
Transglutaminase family	6	2038 2162 343641 7051 7052 7053
SET domain	6	11107 54904 55870 64324 7468 8085
C2 domain	6	5286 5287 5288 5289 5290 5291
Furin-like cysteine rich region	6	1956 2064 2065 2066 3480 3643
Peptidase family M28	6	10003 10004 2346 56926 7036 7037
CENP-B N-terminal DNA-binding domain	6	1059 166815 220359 81789 84948 8629
Sulfotransferase	6	113189 166012 50515 55501 83539 9486
DDE superfamily endonuclease	6	1059 166815 81789 84948 8629 8690
Atrophin-1 family	6	27445 287 473 6829 8913 9282
Elongation factor Tu domain 2	6	10767 1915 1938 7284 84340 85476
Anticodon binding domain	6	11232 123283 2058 2617 6897 80222
Ulp1 protease family, C-terminal catalytic domain	6	205564 26054 26168 29843 57337 59343
Alpha-kinase family	6	115701 140803 29904 54822 57538 80216
Sterile alpha motif (SAM)/Pointed domain	6	1999 2001 2078 2120 2551 25803
Raf-like Ras-binding domain	6	10636 369 5894 6002 673 7074
Beige/BEACH domain	6	1130 23001 26960 65065 8439 987
Amidohydrolase family	6	10570 1400 1808 1809 790 9615
Importin beta binding domain	6	23633 3836 3838 3839 3840 3841
Sodium/calcium exchanger protein	6	123041 283652 57419 6546 80024 9187
Rhomboid family	6	162494 54933 57414 64285 79651 9028
HOOK protein	6	1523 29911 51361 636 64170 84376
Mitotic checkpoint protein	6	144100 1523 636 84440 9727 9950
Sprouty protein (Spry)	6	10251 10252 10253 161742 200734 81848
Myb-like DNA-binding domain	6	26009 4602 7013 9611 9612 988
14-3-3 protein	6	10971 7529 7531 7532 7533 7534
Cyclophilin type peptidyl-prolyl cis-trans isomerase	6	10283 10450 285755 4820 5481 9360
Zona pellucida-like domain	6	10761 1755 2022 22932 50624 7784
Subtilase family	6	1200 255738 5045 5046 7174 8720
Eukaryotic aspartyl protease	6	1509 1510 23621 5222 5225 5972
Laminin EGF-like (Domains III and V)	6	10319 284217 3911 3912 3913 3914
ATP synthase alpha/beta family, nucleotide-binding domain	5	498 506 523 525 526
DHHC zinc finger domain	5	23390 254887 29801 54503 84885
Ribosomal protein L7Ae/L30e/S12e/Gadd45 family	5	10912 1647 4616 4809 79048
BTG1 family	5	10140 10766 10950 694 7832
Lysyl oxidase	5	4015 4016 4017 84171 84695
TB domain	5	2200 2201 4052 4053 4054
RhoGAP domain	5	117289 23779 29127 395 64411
Domain found in Dishevelled, Egl-10, and Pleckstrin	5	11069 1855 1857 6000 9628
tRNA synthetase class II core domain (G, H, P, S and T)	5	123283 2058 2617 6897 80222
WH1 domain	5	7454 8976 9454 9455 9456
G-protein alpha subunit	5	10672 2768 2770 2779 2781
WW domain	5	144100 23072 23327 322 9223
ATP synthase alpha/beta chain, C terminal domain	5	498 506 523 525 526
NUDIX domain	5	11162 11164 256281 4521 83594
Tropomyosin	5	1523 7168 7169 7170 7171
Protein of unknown function, DUF590	5	121601 203859 50636 55107 57101
Transferrin receptor-like dimerisation domain	5	10003 10004 2346 7036 7037
Groucho/TLE N-terminal Q-rich domain	5	166 7088 7089 7090 7091
Organic Anion Transporter Polypeptide (OATP) family, C-terminus	5	10599 28232 28234 6578 81796
Tubulin-tyrosine ligase family	5	150465 25809 26140 83887 9654
Organic Anion Transporter Polypeptide (OATP) family, N-terminus	5	10599 28232 28234 6578 81796
MBOAT family	5	129642 55733 64840 6646 8694
C5HC2 zinc finger	5	10765 3720 5927 8242 8284
PAAD/DAPIN/Pyrin domain	5	22861 29108 3428 91662 9447
Diaphanous GTPase-binding Domain	5	1729 1730 752 81624 91010
Diaphanous FH3 Domain	5	1729 1730 752 81624 91010
Thrombospondin C-terminal region	5	1311 7057 7058 7059 7060
Podocalyxin	5	10013 23451 50512 5420 57692
Protein of unknown function (DUF634)	5	114928 54470 64860 80823 9737
jmjN domain	5	10765 23081 5927 8242 8284
Rabphilin-3A effector domain	5	22895 22999 79083 94121 9501
TRAF-type zinc finger	5	7186 7187 7188 7189 9618
ATP1G1/PLM/MAT8 family	5	486 5348 5349 53826 53827
SAP domain	5	22985 2547 57496 6294 93649
Type I phosphodiesterase / nucleotide pyrophosphatase	5	133121 5167 5168 5169 59084
Poly(ADP-ribose) polymerase catalytic domain	5	142 25976 79668 80351 8658
MSP (Major sperm protein) domain	5	158747 54768 56180 64598 9218
ATP synthase alpha/beta family, beta-barrel domain	5	498 506 523 525 526
DDHD domain	5	11196 57605 80821 83394 9600
TGS domain	5	123283 1819 4733 6897 80222
Glutathione S-transferase, N-terminal domain	5	119391 1937 2938 2953 9446
Heme/Steroid binding domain	5	3992 3995 51167 6821 9415
Mitochondrial carrier protein	5	114789 115286 29957 5250 79085
Thrombospondin type 1 domain	5	10418 1490 5199 729 8840
Thyroglobulin type-1 repeat	5	3484 3487 3488 4070 4072
Low-density lipoprotein receptor repeat class B	5	22795 3949 4041 7436 7804
Lectin C-type domain	5	2208 432 433 4360 6402
Laminin N-terminal (Domain VI)	5	284217 3908 3912 3913 3915
Glutathione S-transferase, C-terminal domain	4	2938 2953 80142 9446
Lipoxygenase	4	239 240 246 59344
FKBP-type peptidyl-prolyl cis-trans isomerase	4	11328 23770 55033 9049
UDP-glucoronosyl and UDP-glucosyl transferase	4	54490 54578 7367 7368
Extracellular link domain	4	1462 176 63827 7130
Hsp90 protein	4	10131 3320 3326 7184
Ets-domain	4	2004 2005 2120 6688
Aldehyde dehydrogenase family	4	216 4329 5832 8659
ATP synthase subunit C	4	516 517 518 527
DNA polymerase family B	4	5422 5424 5426 5980
NOTCH protein	4	4851 4853 4854 4855
SMC proteins Flexible Hinge Domain	4	10051 27127 8243 9126
SERTA motif	4	29946 29950 55038 56256
ADAM-TS Spacer 1	4	11173 339366 89932 9510
4	4	2035 2036 2037 23136
Apolipoprotein L	4	23780 80830 80833 8542
Peptidase M16 inactive domain	4	23203 3416 4898 7385
Sec23/Sec24 helical domain	4	10427 10483 10484 9871
Sec23/Sec24 trunk domain	4	10427 10483 10484 9871
Sec23/Sec24 zinc finger	4	10427 10483 10484 9871
Intermediate filament head (DNA binding) region	4	1674 5630 7431 9118
Protein of unknown function, DUF609	4	63916 79767 84173 9844
Gtr1/RagA G protein conserved region	4	10325 10670 58528 64121
Hox9 activation region	4	3205 3219 3225 3235
Brain expressed X-linked like family	4	27018 55859 56849 84707
CP2 transcription factor	4	29841 29842 57822 79977
SWIRM domain	4	23028 6599 6601 6871
SAB domain	4	2035 2036 2037 23136
F-box associated region	4	126433 26232 26270 93611
YT521-B-like family	4	253943 51441 54915 64848
PspA/IM30 family	4	23187 3914 8476 9727
Intercellular adhesion molecule (ICAM), N-terminal domain	4	3383 3384 3385 3386
PBX domain	4	5087 5089 5090 80714
KCNQ voltage-gated potassium channel	4	3785 3786 56479 9132
HELP motif	4	161436 2009 24139 27436
Anaphase-promoting complex, subunit 10 (APC10)	4	10393 23140 8924 9820
Tropomodulin	4	25802 29766 29767 7111
Calcium-activated potassium channel, beta subunit	4	10242 27094 27345 3779
DNA polymerase family B, exonuclease domain	4	5422 5424 5426 5980
Protein-arginine deiminase (PAD)	4	11240 23569 29943 51702
Dynein heavy chain. This family represents the C-terminal region of dynein heavy chain. The chain also contains ATPase activity and microtubule binding ability and acts as a motor for the movement of organelles and vesicles along microtubules.	4	1770 1778 55567 56171
Cyclin, C-terminal domain	4	54619 898 9133 9134
MIZ zinc finger	4	10401 51588 57178 9063
MIF4G domain	4	10605 1982 26019 8672
RUN domain	4	23258 23623 27352 9842
Reticulon	4	10313 57142 6252 6253
FAT domain	4	2475 472 5591 8295
Formin Homology 2 Domain	4	114793 23002 23500 91010
Kinase associated domain 1	4	2011 4139 4140 9833
Rap/ran-GAP	4	23108 253959 5909 7249
Caldesmon	4	25836 4046 800 9284
Transglutaminase-like superfamily	4	2038 2162 55768 7051
Protein phosphatase 2A regulatory B subunit (B56 family)	4	5525 5526 5527 5529
6-phosphofructo-2-kinase	4	5207 5208 5209 5210
Cytidylyltransferase	4	23057 349565 64802 80347
GRIP domain	4	2800 2803 84220 9648
Leucine rich repeat N-terminal domain	4	1634 23768 347731 54829
NHL repeat	4	10612 22954 23321 5066
NAD dependent epimerase/dehydratase family	4	2582 3284 50814 7264
RIH domain. The RIH (RyR and IP3R Homology) domain is an extracellular domain from two types of calcium channels. This region is found in the ryanodine receptor and the inositol-1,4,5- trisphosphate receptor. This domain may form a binding site	4	3708 6261 6262 6263
Putative RNA methylase family UPF0020	4	25917 51409 80745 96764
DNA mismatch repair protein, C-terminal domain	4	27030 4292 5378 5395
Tissue factor	4	2152 3455 53832 58985
3-beta hydroxysteroid dehydrogenase/isomerase family	4	3283 3284 50814 80270
Cullin family	4	29882 8065 8454 9820
Stathmin family	4	11075 3925 50861 81551
Histone-like transcription factor (CBF/NF-Y) and archaeal histone	4	1810 4801 4802 54108
PKD domain	4	168507 22986 5310 57537
PI3-kinase family, ras-binding domain	4	5286 5287 5288 5291
Diacylglycerol kinase catalytic domain (presumed)	4	1608 160851 1609 9162
BTK motif	4	22821 5922 695 7006
Choline/Carnitine o-acyltransferase	4	126129 1375 1384 54677
Metallo-beta-lactamase superfamily	4	53981 55520 84264 9937
DnaJ central domain (4 repeats)	4	10294 3301 55466 9093
Insulinase (Peptidase family M16)	4	23203 3416 4898 7385
Voltage gated chloride channel	4	1181 1182 1185 1186
MAM domain	4	161357 238 256691 266727
Regulator of G protein signaling domain	4	156 157 2869 2870
Interferon regulatory factor transcription factor	4	10379 3659 3660 3662
Rhodanese-like domain	4	1844 9101 993 995
Tudor domain	4	11022 163589 23424 8165
metallopeptidase family M24	4	10988 5036 5184 7511
Bacterial extracellular solute-binding proteins, family 3	4	2903 2904 2905 2906
Fatty acid desaturase	4	3992 3995 8560 9415
IMP dehydrogenase / GMP reductase domain	4	2766 3614 3615 51292
WHEP-TRS domain	4	2058 2617 4141 7453
Spectrin repeat	4	1756 6708 6710 6711
Calponin family repeat	4	1264 1265 1266 6876
C1q domain	4	114899 1295 1296 1300
Cytidine and deoxycytidylate deaminase zinc-binding region	4	200316 27350 339 9582
Cyclin, N-terminal domain	4	54619 898 9133 9134
wnt family	4	7475 7483 7484 89780
Zinc-binding dehydrogenase	4	2194 284273 55170 84816
Somatotropin hormone family	4	1442 1443 1444 2688
Kringle domain	4	2161 4018 5327 5328
u-PAR/Ly-6 domain	3	4061 8000 966
ADP-ribosylation factor family	3	200894 285598 51560
Glutamine amidotransferase class-I	3	1373 56474 790
Biopterin-dependent aromatic amino acid hydroxylase	3	5053 7054 7166
Carbohydrate phosphorylase	3	5834 5836 5837
Nucleoside diphosphate kinase	3	4830 4831 4832
Histidine acid phosphatase	3	51205 55 9562
Sodium / potassium ATPase beta chain	3	481 482 483
Pyridoxal-dependent decarboxylase conserved domain	3	1644 2571 51380
Disintegrin	3	102 203102 8751
2-oxoacid dehydrogenases acyltransferase (catalytic domain)	3	1737 1743 8050
Carboxylesterase	3	51716 57555 8824
SAM domain (Sterile alpha motif)	3	2041 2051 80012
AMP-binding enzyme	3	376497 51703 6296
FHA domain	3	4301 5511 6941
Phosphoribulokinase / Uridine kinase family	3	54963 7371 83549
HSF-type DNA-binding	3	3297 3298 3299
Tau and MAP protein, tubulin-binding repeat	3	4133 4134 4137
Regulator of chromosome condensation (RCC1)	3	1104 26091 55008
Transferrin	3	4057 4241 7018
Multicopper oxidase	3	1356 2153 9843
Phosphatidylinositol-specific phospholipase C, X domain	3	5331 5335 55344
GTP1/OBG family	3	1819 26164 4733
STAT protein, all-alpha domain	3	6772 6773 6774
Thioesterase domain	3	2194 51324 55301
Adenosine/AMP deaminase	3	100 271 51816
Synaptobrevin	3	8674 9341 9554
Sodium	3	26266 284111 64849
Sulfatase	3	23213 2799 55959
P53	3	7157 7161 8626
ATP P2X receptor	3	5025 5026 5027
Receptor activity modifying family	3	10266 10267 10268
HAP1 N-terminal conserved region	3	2060 23299 66008
Dickkopf N-terminal cysteine-rich region	3	27121 27122 27123
DFNA5 protein	3	284110 55876 79792
RNA polymerase Rpb2, domain 5	3	5431 55703 84172
RNA polymerase Rpb2, domain 3	3	5431 55703 84172
RNA polymerase Rpb2, domain 7	3	5431 55703 84172
Der1-like family	3	51009 79139 91319
Interferon-induced transmembrane protein	3	10410 10581 8519
CITED	3	10370 163732 4435
HIT zinc finger	3	10467 741 9326
ORMDL family	3	29095 94101 94103
Jun-like transcription factor	3	3725 3726 3727
RasGAP C-terminus	3	10788 128239 8826
Golgi 4-transmembrane spanning transporter	3	55353 7805 9741
Scramblase	3	5359 57048 57088
CRAL/TRIO, N-terminus	3	23541 5780 6397
Elongation factor G, domain IV	3	1938 84340 85476
3' exoribonuclease family, domain 2	3	5393 56915 87178
Peptidase family U34	3	79634 90507 9805
Endonuclease/Exonuclease/phosphatase family	3	328 55512 6610
Putative phosphatase regulatory subunit	3	5507 5509 79660
Transcription factor AP-2	3	7020 7022 83741
Yippee putative zinc-binding protein	3	219539 51646 83719
CPSF A subunit region	3	1642 23450 29894
Sp100 domain	3	11262 3431 6672
Calx-beta domain	3	3691 80144 84059
Elongation factor Tu C-terminal domain	3	10767 1915 7284
bZIP Maf transcription factor	3	4094 4097 7975
GAT domain	3	146691 23062 26088
ABC1 family	3	203054 56997 57143
LEM domain	3	2010 23592 7112
Exostosin family	3	2131 2132 2137
HEAT repeat	3	5518 5519 9989
THUMP domain	3	25917 55623 80745
Adaptin C-terminal domain	3	23062 23163 26088
STAT protein, protein interaction domain	3	6772 6773 6774
STAT protein, DNA binding domain	3	6772 6773 6774
cAMP-dependent protein kinase inhibitor	3	11142 5569 5570
MIR domain. The MIR (protein mannosyltransferase, IP3R and RyR) domain is a small domain that may have a ligand transferase function	3	6261 6262 6263
MIR domain	3	10585 23753 3709
DDT domain	3	11176 11177 2186
CBL proto-oncogene N-terminus, SH2-like domain	3	23624 867 868
CBL proto-oncogene N-terminus, EF hand-like domain	3	23624 867 868
Cache domain	3	781 9254 93589
SMC family, C-terminal domain	3	10051 27127 8243
SKI/SNO/DAC family	3	117154 1602 6498
SacI homology domain	3	22876 8867 8871
CUT domain	3	1523 23314 6304
CBL proto-oncogene N-terminal domain 1	3	23624 867 868
FATC domain	3	2475 472 5591
Cytochrome c oxidase subunit VIIa	3	1346 1347 9167
Villin headpiece domain	3	50853 6840 7429
BAG domain	3	9529 9530 9531
pKID domain	3	1385 1390 466
MGS-like domain	3	1373 471 790
Repeat in ubiquitin-activating (UBA) protein	3	7317 7318 9039
RyR domain. This domain is called RyR for Ryanodine receptor. The domain is found in four copies in the ryanodine receptor. The function of this domain is unknown	3	6261 6262 6263
REJ domain	3	10343 168507 5310
DIL domain	3	4301 4644 55930
MAC/Perforin domain	3	729 730 731
Surp module	3	10147 10523 57794
Ferric reductase like transmembrane component	3	1536 27035 53905
NTR/C345C module	3	718 720 727
Glycosyltransferase family 25 (LPS biosynthesis protein)	3	23127 51148 79709
Dienelactone hydrolase family	3	1803 2191 327
Hyaluronidase	3	3373 8372 8692
Adaptin N terminal region	3	1315 8120 8546
Zinc finger, C2HC type	3	11143 26013 91133
MAGE family	3	28986 56160 57692
Apolipoprotein A1/A4/E family	3	335 337 348
Plexin repeat	3	10154 4233 4486
Peptidase family M41	3	10730 10939 6687
HCaRG protein	3	28991 29099 51122
Dedicator of cytokinesis	3	139818 1793 85440
CHCH domain	3	4702 51142 84269
Orthopoxvirus C5L protein	3	11275 26249 55958
Transcription elongation factor A, SII-related family	3	140597 51186 9338
Domain of unknown function (DUF857)	3	119587 1362 8532
L6 membrane protein	3	4071 7104 9032
T-cell surface antigen CD2 protein	3	4063 51744 914
RWD domain	3	25950 64320 9604
Immediate early response protein (IER)	3	389792 51278 9592
Agenet domain	3	2332 8087 9513
B-cell receptor-associated protein 31-like	3	10134 55973 684
PKC-activated protein phosphatase-1 inhibitor	3	54866 81706 94274
GATA-type transcription activator, N-terminal	3	140628 2626 2627
Skb1 methyltransferase	3	10419 10498 3275
AF-4 proto-oncoprotein	3	2334 3899 4299
Herpes virus major outer envelope glycoprotein (BLLF1)	3	124925 1463 27145
Transforming acidic coiled-coil-containing protein (TACC)	3	10460 10579 6867
RNA polymerase Rpb1, domain 4	3	11128 25885 5430
RNA polymerase Rpb1, domain 1	3	11128 25885 5430
RNA polymerase Rpb1, domain 3	3	11128 25885 5430
SH3-binding, glutamic acid-rich protein	3	6451 83442 83699
Tweety	3	57348 80727 94015
SAND domain	3	11262 3431 6672
Death effector domain	3	841 8682 8772
Lysosome-associated membrane glycoprotein (Lamp)	3	3916 3920 968
Granin (chromogranin or secretogranin)	3	1113 1114 7857
NNMT/PNMT/TEMT family	3	11185 4837 5409
Calsequestrin	3	54495 844 845
RIO1 family	3	55781 83732 8780
Glypican	3	10082 2239 2719
3' exoribonuclease family, domain 1	3	5393 56915 87178
CD36 family	3	948 949 950
Eukaryotic cobalamin-binding protein	3	2694 6947 6948
emp24/gp25L/p24 family	3	146456 23423 50999
Uteroglobin family	3	4246 4250 7356
Transcription factor S-II (TFIIS)	3	6917 6919 6920
Myc amino-terminal region	3	4609 4610 4613
Syndecan domain	3	6382 6383 6385
Amiloride-sensitive sodium channel	3	41 6337 6338
Runt domain	3	860 861 864
Iodothyronine deiodinase	3	1733 1734 1735
Dual specificity phosphatase, catalytic domain	3	80824 8446 8732
CNH domain	3	23339 8491 9578
DIX domain	3	1857 8312 85458
Flavin-binding monooxygenase-like	3	2326 2327 2330
Elongation factor G C-terminus	3	1938 84340 85476
POLO box duplicated region	3	10769 1263 5347
GDSL-like Lipase/Acylhydrolase	3	313 5049 5050
Zn-finger in Ran binding protein and others	3	4193 5903 9972
Gelsolin repeat	3	10483 10484 9871
SPRY domain. SPRY Domain is named from SPla and the RYanodine Receptor. Domain of unknown function. Distant homologues are domains in butyrophilin/marenostrin/pyrin homologues	3	6261 6262 6263
Phosphoinositide 3-kinase family, accessory domain (PIK domain)	3	5290 5291 5297
Class II Aldolase and Adducin N-terminal domain	3	118 119 120
RNA polymerase Rpb2, domain 6	3	5431 55703 84172
tRNA synthetases class I (I, L, M and V)	3	23395 3376 51520
Papain family cysteine protease	3	1075 1508 64129
Laminin B (Domain IV)	3	10319 284217 3915
Zinc knuckle	3	55596 5936 83759
Laminin G domain	3	284217 3908 6462
Beta/Gamma crystallin	3	1411 1412 1413
Cystine-knot domain	2	3491 4583
Cystatin domain	2	1476 197
Glycosyl transferases group 1	2	56052 85365
Scavenger receptor cysteine-rich domain	2	3426 921
Alpha crystallin A chain, N terminal	2	1409 1410
Interleukin-6/G-CSF/MGF family	2	1440 3569
Spectrin repeat. Spectrin repeats are found in several proteins involved in cytoskeletal structure. These include spectrin, alpha-actinin and dystrophin. The sequence repeat used in this family is taken from the structural repeat in reference.	2	23499 667
Amino acid permease	2	6541 84561
Endothelin family	2	1906 1908
Carbamoyl-phosphate synthase L chain, N-terminal domain	2	5091 790
Serum amyloid A protein	2	6288 6289
Aminotransferase class-V	2	51540 9054
Common central domain of tyrosinase	2	1638 7306
Major intrinsic protein	2	358 359
TNF(Tumour Necrosis Factor) family	2	4050 8744
Atrial natriuretic peptide	2	4878 4879
Region in Clathrin and VPS	2	1213 55823
Filamin/ABP280 repeat	2	2316 2317
Diacylglycerol kinase accessory domain (presumed)	2	1608 8526
UvrD/REP helicase	2	23064 84893
HRDC domain	2	641 7486
Galactoside-binding lectin	2	1178 3956
Tetraspanin family	2	928 951
Aconitase family (aconitate hydratase)	2	3658 48
Ribosomal protein L30p/L7e	2	285855 6129
Fibroblast growth factor	2	2250 2251
Aminotransferase class I and II	2	211 51166
Calcineurin-like phosphoesterase	2	4361 65258
Fibrinogen beta and gamma chains, C-terminal globular domain	2	2244 2266
Peptide hormone	2	116 2641
Zinc finger, C3HC4 type (RING finger)	2	223082 648
WAP-type (Whey Acidic Protein) 'four-disulfide core'	2	10406 90199
von Willebrand factor type C domain. The high cutoff was used to prevent overlap with pfam00094	2	7450 80144
Securin sister-chromatid separation inhibitor	2	26255 9232
SOUL heme-binding protein	2	23593 50865
Hepatocyte nuclear factor 1 (HNF-1), N terminus	2	6927 6928
Hepatocyte nuclear factor 1 (HNF-1), beta isoform C terminus	2	6927 6928
fzo-like conserved region	2	55669 9927
Sarcoglycan complex subunit protein	2	6443 6444
Erv1 / Alr family	2	169714 5768
IKI3 family	2	57728 8518
Pex2 / Pex12 amino terminal region	2	5192 5828
Protein of unknown function, DUF614	2	51316 84518
Pellino	2	57161 57162
Myelin-associated oligodendrocytic basic protein (MOBP)	2	25924 4336
Protein similar to CwfJ C-terminus 1	2	143884 55280
Protein similar to CwfJ C-terminus 2	2	143884 55280
Flavodoxin-like fold	2	1728 4835
HYR domain	2	27286 8406
Patched family	2	139411 5727
Interleukin-1 propeptide	2	3552 3553
Dishevelled specific domain	2	1856 1857
Dolichyl-phosphate-mannose-protein mannosyltransferase	2	10585 29954
Cell division protein 48 (CDC48), N-terminal domain	2	4905 7415
GDNF receptor family	2	2674 2675
HORMA domain	2	10459 84072
Cytochrome oxidase c subunit VIII	2	1351 341947
Linear amide C-N hydrolases, choloylglycine hydrolase family	2	27163 427
Amidinotransferase	2	23564 23576
ADP-ribosyl cyclase	2	683 952
Guanylate-binding protein, N-terminal domain	2	2633 53349
Phospholipase/Carboxylesterase	2	10434 11313
Repeat in HS1/Cortactin	2	2017 3059
Putative zinc finger in N-recognin	2	197131 23304
WH2 motif	2	10810 8976
Vacuolar sorting protein 9 (VPS9) domain	2	259173 84079
SWIB/MDM2 domain	2	4193 4194
ATP-dependent protease La (LON) domain	2	51185 9361
PTB domain (IRS-1 type)	2	3667 8660
KIX domain	2	1387 2033
Piwi domain	2	143689 9271
PAZ domain	2	143689 23405
Neuregulin family	2	3084 9542
Sir2 family	2	23411 51548
Galactose binding lectin domain	2	23266 23284
RHO protein GDP dissociation inhibitor	2	396 397
N-terminal domain	2	6854 8224
Slow voltage-gated potassium channel	2	10008 3753
Guanylin precursor	2	2980 2981
CIDE-N domain	2	1677 27141
Reeler domain	2	10418 5649
Nucleotidyltransferase domain. Members of this family belong to a large family of nucleotidyltransferases. This family includes kanamycin nucleotidyltransferase (KNTase) which is a plasmid-coded enzyme responsible for some types of bacterial re	2	4939 4940
MOZ/SAS family	2	10524 84148
TCL1/MTCP1 family	2	8115 9623
Trypsin Inhibitor like cysteine rich domain. This family contains trypsin inhibitors as well as a domain found in many extracellular proteins. The domain typically contains ten cysteine residues that form five disulphide bonds. The cysteine res	2	7450 8857
LIM-domain binding protein	2	8861 9079
Na+ dependent nucleoside transporter	2	9153 9154
Acyl-CoA oxidase	2	51 8310
ATP-sulfurylase	2	9060 9061
Nucleoside transporter	2	2030 3177
Arylesterase	2	5445 5446
Deoxynucleoside kinase	2	1716 4705
Eukaryotic initiation factor 4E	2	1977 9470
Choline/ethanolamine kinase	2	1119 55224
Putative tRNA binding domain	2	8565 9255
PAP2 superfamily	2	130367 81537
Glycosyl hydrolase family 47	2	57134 9695
Glycosyl transferase family 11	2	2523 2524
TruB family pseudouridylate synthase (N terminal domain)	2	1736 26995
Proprotein convertase P-domain	2	5045 5046
LysM domain	2	135112 55074
Peptidase family M48	2	10269 115209
BAH domain	2	1786 55870
Delta serrate ligand	2	182 3714
tRNA synthetases class II (A)	2	16 57505
Fibrillar collagen C-terminal domain	2	1277 1301
Sema domain	2	4233 4486
Chromo shadow domain	2	10951 23468
Fz domain	2	4919 4920
SEA domain	2	4582 50939
Synuclein	2	6620 6623
RIH domain	2	3709 3710
LIF / OSM family	2	3976 5008
Myelin proteolipid protein (PLP or lipophilin)	2	2823 5354
Formate--tetrahydrofolate ligase	2	25902 4522
FAD dependent oxidoreductase	2	2820 29958
Dynein light chain type 1	2	10126 8655
Clathrin adaptor complex small chain	2	1176 22818
Macrophage migration inhibitory factor (MIF)	2	1652 4282
Tub family	2	7275 7289
GDA1/CD39 (nucleoside phosphatase) family	2	57089 9583
Cytidylyltransferase family	2	1040 8760
Caveolin	2	857 858
SPFH domain / Band 7 family	2	161003 9399
Clathrin light chain	2	1211 1212
Glycosyl hydrolases family 38	2	23324 4125
CDP-alcohol phosphatidyltransferase	2	10423 56994
Glycosyl hydrolases family 31	2	2548 6476
Vinculin family	2	1495 7414
Dynamin central region	2	4599 4600
Inward rectifier potassium channel	2	3764 3769
Sodium/hydrogen exchanger family	2	23315 285195
Copine	2	221184 8895
Group XII secretory phospholipase A2 precursor (PLA2G12)	2	81579 84647
RNA polymerase II transcription factor SIII (Elongin) subunit A	2	162699 6924
Protein of unknown function (DUF1162)	2	23230 54832
M-phase inducer phosphatase	2	993 994
Spondin_N	2	10417 10418
DMAP1-binding Domain	2	1786 84572
Ribosomal protein L11 methyltransferase (PrmA)	2	3276 55170
PET Domain	2	144165 166336
Septation ring formation regulator, EzrA	2	10111 57509
Cripto growth factor	2	4753 55997
Domain of Unknown Function (DUF906)	2	1387 2033
Domain of Unknown Function (DUF902)	2	1387 2033
F/Y-rich N-terminus	2	4297 84897
Equine herpesvirus glycoprotein gp2	2	1308 65981
Synaphin protein	2	10814 10815
MRVI1 protein	2	10335 4033
Golgi phosphoprotein 3 (GPP34)	2	55204 64083
MRG	2	10943 9643
Phosphorylase kinase alpha/beta	2	5255 5257
Protein of unknown function (DUF804)	2	55611 78990
Protein of unknown function (DUF803)	2	123606 81614
Peroxisomal biogenesis factor 11 (PEX11)	2	8799 8800
Calcineurin-binding protein (Calsarcin)	2	51778 58529
Pneumovirinae attachment membrane glycoprotein G	2	4089 9260
Microfibril-associated glycoprotein (MAGP)	2	4237 8076
Leucine carboxyl methyltransferase	2	51451 9836
Radical SAM superfamily	2	55253 91543
Coatomer WD associated region	2	1314 9276
Diacylglycerol acyltransferase	2	346606 80168
Hepatic lectin, N-terminal domain	2	432 433
tRNA synthetases class I (E and Q), anti-codon binding domain	2	2058 5859
TAP C-terminal domain	2	10482 56001
Alg9-like mannosyltransferase family	2	79087 79796
Tricarboxylate carrier	2	119559 81855
NADP oxidoreductase coenzyme F420-dependent	2	261729 79689
Domain of unknown function (DUF323)	2	25870 285362
ADP-ribosylglycohydrolase	2	141 54936
EPTP domain	2	163175 55203
Retrotransposon gag protein	2	203430 23237
Sorting nexin, N-terminal domain	2	6642 6643
Uncharacterized protein family (UPF0136)	2	28978 51522
Mob1/phocein family	2	25843 55233
Focal adhesion targeting region	2	2185 5747
Paxillin family	2	5829 7041
Calcium-activated SK potassium channel	2	3782 3783
Otx1 transcription factor	2	5013 5015
Rabaptin	2	79874 9135
Plectin/S10 domain	2	5339 6204
Smg-4/UPF3 family	2	65109 65110
eRF1 domain 3	2	2107 53918
eRF1 domain 2	2	2107 53918
eRF1 domain 1	2	2107 53918
FAD binding domain of DNA photolyase	2	1407 1408
Peptidase family C54	2	23192 84938
Platelet-activating factor acetylhydrolase, plasma/intracellular isoform II	2	5051 7941
SAC3/GANP family	2	114823 8888
Legume-like lectin family	2	3998 79748
Guanylate-kinase-associated protein (GKAP) protein	2	22839 9229
TMS membrane protein/tumour differentially expressed protein (TDE)	2	10955 57515
Stanniocalcin family	2	6781 8614
Paralemmin	2	5064 54873
Mab-21 protein	2	10586 4081
Cdc37 family	2	11140 55664
V-ATPase subunit C	2	245973 528
Rad17 cell cycle checkpoint protein	2	5884 5982
LUC7 N_terminus	2	51631 55692
Vacuolar (H+)-ATPase G subunit	2	534 9550
XRN 5'-3' exonuclease N-terminus	2	22803 54464
Seven in absentia protein family	2	6477 6478
BAR domain	2	274 51411
Animal haem peroxidase	2	50506 53905
Ndr family	2	57447 65009
Nucleoplasmin	2	10361 4869
Perilipin family	2	10226 123
Dynein heavy chain	2	1770 8701
Folate receptor family	2	2348 2350
Male sterility protein	2	55711 84188
Endomembrane protein 70	2	9375 9777
Mitosis protein DIM1	2	10907 54957
Tim10/DDP family zinc finger	2	1678 26517
GTF2I-like repeat	2	2969 9569
Neurotransmitter-gated ion-channel transmembrane region	2	285242 3359
Neurotransmitter-gated ion-channel ligand binding domain	2	285242 3359
Eukaryotic DNA topoisomerase I, DNA binding fragment	2	116447 7150
Nitric oxide synthase, oxygenase domain	2	4842 4843
GRAM domain	2	11138 8898
Calmodulin binding domain	2	3782 3783
Guanylate-binding protein, C-terminal domain	2	2633 9759
L27 domain	2	51678 8573
WWE domain	2	1840 25976
e3 binding domain	2	1737 8050
Hormone receptor domain	2	576 577
Carbamoyl-phosphate synthetase large chain, oligomerisation domain	2	1373 790
Carbamoyl-phosphate synthase L chain, ATP binding domain	2	5091 790
HIN-200/IF120x domain	2	3428 9447
Synapsin, ATP binding domain	2	6854 8224
ERCC4 domain	2	2072 80198
SCO1/SenC	2	6341 9997
Prominin	2	150696 8842
Semenogelin	2	6406 6407
Sclerostin (SOST)	2	25928 50964
Eukaryotic translation initiation factor 4E binding protein (EIF4EBP)	2	1978 1979
Glycogen synthase kinase-3 binding	2	10023 23401
Mammalian taste receptor protein (TAS2R)	2	259294 50840
PMG protein	2	337959 3882
Emopamil binding protein	2	10682 84650
CSL zinc finger	2	120526 285381
Dpy-30 motif	2	122481 8382
MT-A70	2	56339 64863
LICD Protein Family	2	2218 79147
A-kinase anchoring protein 95 (AKAP95)	2	10270 26993
NC domain	2	11145 5920
CS domain	2	26548 26973
CHORD	2	26548 26973
Glutaminase	2	27165 2744
Ninjurin	2	4814 4815
PA26 p53-induced protein (sestrin)	2	27244 83667
PEA3 subfamily ETS-domain transcription factor N terminus	2	2118 2119
lipin, N-terminal conserved region	2	23175 9663
RNA polymerase Rpb2, domain 4	2	5431 55703
U-box domain	2	10273 22888
RNA polymerase beta subunit	2	5431 84172
Tis11B like protein, C terminus	2	677 678
AIG1 family	2	474344 55340
Single-stranded DNA binding protein, SSDP	2	23635 23648
GRASP55/65 family	2	26003 64689
WD40 associated region in TFIID subunit	2	27097 6877
SWIM zinc finger	2	140831 90204
Protein of unknown function (DUF525)	2	26073 26273
Tumour protein D52 family	2	7163 7164
ST7 protein	2	54879 7982
NOT2 / NOT3 / NOT5 family	2	4848 4849
Endoplasmic Reticulum Oxidoreductin 1 (ERO1)	2	30001 56605
BRICHOS domain	2	64102 81618
GDP dissociation inhibitor	2	2664 2665
Carbamoyl-phosphate synthase small chain, CPSase domain	2	1373 790
Oxidoreductase FAD-binding domain	2	1536 51706
Nucleosome assembly protein (NAP)	2	266812 85453
Adaptor complexes medium subunit family	2	372 9179
Ammonium Transporter Family	2	51458 6006
Nebulin repeat	2	10529 4703
DNA photolyase	2	1407 1408
Glycosyltransferase family 10 (fucosyltransferase)	2	2526 2529
SNAP-25 family	2	6616 8773
impB/mucB/samB family	2	11201 51455
Ephrin	2	1942 1947
N-acetyltransferase	2	10 9
VHS domain	2	23062 8027
tRNA synthetases class I (E and Q), catalytic domain	2	2058 5859
Aconitase C-terminal domain	2	3658 48
TGF-beta propeptide	2	151449 656
Dehydrogenase E1 component	2	5160 55753
Poly-adenylate binding protein, unique domain	2	26986 5042
RanBP1 domain	2	5902 5903
60s Acidic ribosomal protein	2	6176 6181
Adenylate kinase	2	204 50808
Pentaxin family	2	1401 325
Nerve growth factor family	2	4803 627
Ras family	2	10325 89941
Low-density lipoprotein receptor repeat class B. This domain is also known as the YWTD motif after the most conserved region of the repeat. The YWTD repeat is found in multiple tandem repeats and has been predicted to form a beta-propeller stru	2	4035 4036
Laminin EGF-like (Domains III and V). This family is like pfam00008 but has 8 conserved cysteines instead of 6	2	3339 3908
Transforming growth factor beta like domain	2	4902 9048
TNFR/NGFR cysteine-rich region	2	355 4804
KH domain	2	3069 8087
EGF-like domain	1	2161
Immunoglobulin domain	1	6324
BRCA2 repeat	1	675
HECT-domain (ubiquitin-transferase)	1	4734
GGL domain	1	9628
PHD-finger. PHD folds into an interleaved type of Zn-finger chelating 2 Zn ions in a similar manner to that of the RING and FYVE domains	1	58508
SpoU rRNA Methylase family	1	6894
AIR synthase related protein, N-terminal domain	1	22928
PB1 domain	1	5607
Ion transport protein. This family contains Sodium, Potassium, Calcium ion channels. This family is 6 transmembrane helices in which the last two helices flank a loop which determines ion selectivity. In some sub-families (e.g. Na channels) the	1	3708
Nucleotidyl transferase	1	29926
Protein phosphatase 2C	1	54704
KOW motif	1	6829
Ribosomal protein L10	1	6175
Serine hydroxymethyltransferase	1	6472
Inositol monophosphatase family	1	3613
Transketolase, thiamine diphosphate binding domain	1	7086
Apoptosis regulator proteins, Bcl-2 family	1	581
Apoptosis regulator proteins	1	23786
Single-strand binding protein family	1	6742
Polyprenyl synthetase	1	2224
Platelet-derived growth factor (PDGF)	1	5155
Interleukin-1 / 18. This family includes interleukin-1 and interleukin-18	1	3606
Ribonucleotide reductase, all-alpha domain	1	6240
Ribosomal protein S15	1	64960
pfkB family carbohydrate kinase	1	8566
Pyridoxal-phosphate dependent enzyme	1	79896
GHMP kinases putative ATP-binding protein	1	2585
Ribosomal protein L5	1	6135
Ribosomal protein L23	1	6147
Helicase conserved C-terminal domain	1	23405
Aldo/keto reductase family	1	83592
Zinc carboxypeptidase	1	23287
Kinesin motor domain	1	10112
Putative esterase	1	2098
Calpain inhibitor	1	831
Asparagine synthase	1	440
Interleukin 4	1	3565
Interleukin 10	1	3586
3-hydroxyacyl-CoA dehydrogenase, C-terminal domain	1	1962
Dihydrodipicolinate synthetase family	1	80896
Acyl transferase domain	1	2194
Amino acid kinase family	1	5832
Secreted phosphoprotein 24 (Spp-24)	1	6694
Gammaherpesvirus latent membrane protein (LMP2) protein	1	90853
Geminin	1	51053
Exocyst complex component Sec10	1	10640
Cyclin-dependent kinase inhibitor 2a p19Arf N-terminus	1	1029
DiGeorge syndrome critical region 6 (DGCR6) protein	1	85359
Occludin and RNA polymerase II elongation factor ELL	1	8178
Insulin-induced protein (INSIG)	1	51141
ProSAAS precursor	1	27344
NADH-ubiquinone oxidoreductase B15 subunit (NDUFB4)	1	4710
DAP10 membrane protein	1	10870
Splicing factor 3B subunit 10 (SF3b10)	1	83443
Pex26 protein	1	55670
Protein of unknown function (DUF1394)	1	51571
Ataxin-2 C-terminal region	1	6311
Violaxanthin de-epoxidase (VDE)	1	2803
Alpha helical coiled-coil rod protein (HCR)	1	158158
Thyroid hormone-inducible hepatic protein Spot 14	1	7069
Protein of unknown function (DUF1351)	1	57551
Ovarian carcinoma immunoreactive antigen (OCIA)	1	132299
Origin recognition complex (ORC) subunit 3 N-terminus	1	23595
Micro-fibrillar-associated protein 1 C-terminus	1	4236
Ribonucleases P/MRP protein subunit POP1	1	10940
5' nucleotidase, deoxy (Pyrimidine), cytosolic type C protein (NT5C)	1	56953
Splicing factor 3B subunit 1 (Spliceosome associated protein 155)	1	23451
Male enhanced antigen 1 (MEA1)	1	4201
Fas apoptotic inhibitory molecule (FAIM)	1	55179
Formamidopyrimidine-DNA glycosylase H2TH domain	1	79661
Fez1	1	84445
Uncharacterised protein family (UPF0242)	1	7159
Uncharacterised protein family (UPF0239)	1	63905
Protein of unknown function (DUF1226)	1	26580
Enhancer of Polycomb C-terminus	1	26122
FAST kinase leucine-rich	1	9238
Ataxin-2 N-terminal region	1	6311
GPI transamidase subunit PIG-U	1	128869
Mib_herc2	1	57534
Protein of unknown function (DUF1172)	1	138151
ATP11 protein	1	64756
Strabismus protein	1	81839
Single-minded protein C-terminus	1	6493
Prokineticin	1	27122
Myotubularin-related	1	81846
Neogenin C-terminus	1	4756
Churchill protein	1	91612
BNIP3	1	665
Repulsive guidance molecule (RGM) N-terminus	1	148738
Repulsive guidance molecule (RGM) C-terminus	1	148738
TolA protein	1	2803
Sodium ion transport-associated	1	6332
Sin3 associated polypeptide p18 (SAP18)	1	10284
FGF binding protein 1 (FGF-BP1)	1	9982
Arfaptin-like domain	1	130026
Domain of Unknown Function (DUF1081)	1	338
GDP/GTP exchange factor Sec2p	1	117177
CTP synthase N-terminus	1	56474
Alpha-2-macroglobulin RAP, C-terminal domain	1	4043
Alpha-2-macroglobulin RAP, N-terminal domain	1	4043
GTP cyclohydrolase I feedback regulatory protein (GFRP)	1	2644
Angiotensin II, type I receptor-associated protein (AGTRAP)	1	57085
CDK-activating kinase assembly factor MAT1	1	4331
Beta-catenin-interacting protein ICAT	1	84328
Gemin6 protein	1	79833
Protein of unknown function (DUF1057)	1	4232
Domain of Unknown Function (DUF1055)	1	84669
TRAP240	1	23389
REX1 DNA Repair	1	404672
Ig-like C2-type domain	1	3953
Domain of Unknown Function (DUF1053)	1	113
NUMB phenylalanine-rich region	1	8650
Domain of Unknown Function (DUF1041)	1	8618
Fascin protein	1	6624
Centromere/kinetochore Zw10	1	9183
Protein of unknown function (DUF1011)	1	79581
Nitrogen permease regulator 2	1	10641
BMP and activin membrane-bound inhibitor (BAMBI)	1	25805
Domain of Unknown Function (DUF1000)	1	9352
Eukaryotic protein of unknown function (DUF953)	1	84817
Transcription initiation protein Spt4	1	6827
TIP49 C-terminus	1	10856
Exocyst complex component Sec6	1	11336
Eukaryotic protein of unknown function (DUF914)	1	54733
Myosin tail	1	4642
Laminin Domain II	1	3909
Laminin Domain I	1	3909
MED7 protein	1	9443
Eukaryotic protein of unknown function (DUF895)	1	81622
F/Y rich C-terminus	1	84897
Bacterial protein of unknown function (DUF885)	1	9950
APC basic domain	1	10297
RIB43A	1	26150
Eukaryotic rRNA processing protein EBP2	1	10969
2',3'-cyclic nucleotide 3'-phosphodiesterase (CNP or CNPase)	1	1267
ATP synthase D chain, mitochondrial (ATP5H)	1	10476
Mis12 protein	1	79003
ARP2/3 complex 20 kDa subunit (ARPC4)	1	10093
Centromere protein H (CENP-H)	1	64946
Eukaryotic protein of unknown function (DUF846)	1	51030
Vacuolar ATP synthase subunit S1 (ATP6S1)	1	537
Phospholipase A2	1	50487
Beta-microseminoprotein (PSP-94)	1	4477
Pro-melanin-concentrating hormone (Pro-MCH)	1	5367
Pyrimidine 5'-nucleotidase (UMPH-1)	1	51251
NADH-ubiquinone oxidoreductase ASHI subunit (CI-ASHI or NDUFB8)	1	4714
Ribophorin II (RPN2)	1	6185
Kinesin-associated protein (KAP)	1	22920
Transcription initiation factor IIF, alpha subunit (TFIIF-alpha)	1	2962
Candida agglutinin-like protein (ALS)	1	11059
T-cell surface antigen CD2 protein. This family consists of several mammalian T-cell surface antigen CD2 proteins as well as homologous African swine fever virus sequences. CD2 mediates T cell adhesion via its ectodomain and signal transduction	1	8832
Barren protein	1	23397
Dynein light intermediate chain (DLIC)	1	1783
Extracellular matrix protein 1 (ECM1)	1	1893
Inositol 1, 3, 4-trisphosphate 5/6-kinase	1	3705
Protein of unknown function (DUF837)	1	26127
YL1 nuclear protein	1	6944
Arginyl tRNA synthetase anticodon binding domain	1	55152
Nanos RNA binding domain	1	340719
TROVE domain	1	6738
Pirin C-terminal region	1	8544
A-kinase anchor protein 110 kDa (AKAP 110)	1	11215
Piccolo Zn-finger	1	8927
Plant protein of unknown function (DUF827)	1	399687
Breast carcinoma amplified sequence 2 (BCAS2)	1	10286
hAT family dimerisation domain	1	5612
56kDa selenium binding protein (SBP56)	1	8991
Glycogen synthase	1	2997
ATP synthase E chain	1	521
Chondroitin N-acetylgalactosaminyltransferase	1	22856
Scavenger mRNA decapping enzyme (DcpS)	1	28960
Peptidase family M13	1	5251
PAXNEB protein	1	26610
LISCH7	1	286676
Neisseria meningitidis TspB protein	1	57692
Cleft lip and palate transmembrane protein 1 (CLPTM1)	1	1209
Protein of unknown function (DUF773)	1	80279
Anthrax receptor extracellular domain	1	84168
Anthrax receptor C-terminus region	1	84168
Serine carboxypeptidase S28	1	10279
Zincin metallopeptidase M47	1	5119
Orthopoxvirus interleukin 18 binding protein	1	10068
Neurochondrin	1	23154
Domain of unknown function (DUF758)	1	25816
Merozoite surface protein 4/5 (MSP4/5)	1	57758
Mitochondrial ATP synthase coupling factor 6	1	522
Sarcoglycan alpha/epsilon	1	8910
CHY zinc finger	1	25898
Retinal cGMP phosphodiesterase, gamma subunit	1	5149
TH1 protein	1	51497
Vps16, N-terminal region	1	64601
Vps16, C-terminal region	1	64601
Interferon-related protein conserved region	1	7866
Popeye protein conserved region	1	64091
N terminus of Rad21 / Rec8 like protein	1	5885
Conserved region of Rad21 / Rec8 like protein	1	5885
Timeless protein	1	8914
Hepatocyte nuclear factor 1 (HNF-1), alpha isoform C terminus	1	6927
Sin-like protein conserved region	1	55718
PAPA-1-like conserved region	1	83444
OST3 / OST6 family	1	7991
FAR-17a/AIG1-like protein	1	51390
Coatomer epsilon subunit	1	11316
Caudal like protein activation region	1	1045
Glycosyltransferase family 17	1	4248
Mitochondrial ATP synthase g subunit	1	10632
Apolipoprotein A-II (ApoA-II)	1	336
Anti-Mullerian hormone, N terminal region	1	268
MSF1-like conserved region	1	6397
Zfx / Zfy transcription activation region	1	7543
ARP2/3 complex 16 kDa subunit (p16-Arc)	1	10092
Platelet-derived growth factor, N terminal region	1	5155
Apolipoprotein C-I (ApoC-1)	1	341
Adhesion regulating molecule conserved region	1	11047
ATP dependent DNA ligase C terminal region	1	3980
Twisted gastrulation (Tsg) protein conserved region	1	57045
N-Acetylglucosaminyltransferase-IV (GnT-IV) conserved region	1	11282
Opioid growth factor receptor (OGFr) conserved region	1	11054
Possible metal-binding domain in RNase L inhibitor, RLI	1	6059
Not1 N-terminal domain, CCR4-Not complex component	1	4849
P21-ARC (ARP2/3 complex 21 kDa subunit)	1	10094
Hydantoinase B/oxoprolinase	1	26873
Spin/Ssty Family	1	10927
MORN repeat	1	89765
Aminolevulinic acid synthase domain	1	211
CLN3 protein	1	1201
Tim17/Tim22/Tim23 family	1	10431
Lecithin	1	3931
Conserved carboxylase domain	1	5091
Fringe-like	1	4242
Stem cell factor	1	4254
Seryl-tRNA synthetase N-terminal domain	1	1837
Cornifin (SPRR) family	1	6699
Interleukin 15	1	3600
Bacterial Ig-like domain (group 2)	1	23225
Latrophilin Cytoplasmic C-terminal region	1	22859
UDP-N-acetylglucosamine 2-epimerase	1	10020
Cytidylyltransferase	1	55907
Glycine cleavage system P-protein	1	2731
Myc leucine zipper domain	1	4609
Transcription factor E2F/dimerisation partner (TDP). This family contains the transcription factor E2F and its dimerisation partners TDP1 and TDP2, which stimulate E2F-dependent transcription. E2F binds to DNA as a homodimer or as a heterodimer	1	1876
Transcription factor E2F/dimerisation partner (TDP)	1	1874
Core binding factor beta subunit	1	865
Telomere-binding protein alpha subunit, N-terminal domain	1	25913
Cytochrome oxidase c subunit VIb	1	1340
Adenosine deaminase z-alpha domain	1	103
Transcription initiation factor IID, 31kD subunit	1	6880
DHHA1 domain	1	16
Transcription initiation factor IIF, beta subunit	1	2963
Transcription initiation factor IID, 18kD subunit	1	8464
Transcription initiation factor IIA, gamma subunit, helical domain	1	2958
A20-like zinc finger	1	7128
Domain of unknown function DUF32	1	8989
Patatin-like phospholipase	1	80339
FtsJ-like methyltransferase	1	24140
UTP--glucose-1-phosphate uridylyltransferase	1	7360
Riboflavin kinase / FAD synthetase	1	55312
Metalloenzyme superfamily	1	5169
Myelin basic protein	1	4155
Reovirus viral attachment protein sigma 1	1	10051
Methylmalonyl-CoA mutase	1	4594
Archaeal ATPase	1	5001
Phosphotransferase enzyme family	1	80724
3'-5' exonuclease	1	7486
Ribosomal protein S27a	1	6233
Sterol desaturase	1	6309
Glycine cleavage H-protein	1	2653
O-methyltransferase	1	118881
Domain of unknown function DUF21	1	54805
G-patch domain	1	54865
Adenylylsulphate kinase	1	9061
MaoC like domain	1	3295
Glycine cleavage T-protein (aminomethyl transferase)	1	29958
FAD binding domain	1	1718
Spermine/spermidine synthase	1	6611
Fumarylacetoacetate (FAA) hydrolase family	1	2184
Peptidase family M20/M25/M40	1	55748
Cation efflux family	1	10463
CorA-like Mg2+ transporter protein	1	57380
Herpesvirus glycoprotein D	1	11054
PPR repeat	1	26024
Major Vault Protein repeat	1	9961
IBR domain	1	9781
PWI domain	1	9129
Leishmanolysin	1	89782
Peptidase family M13	1	5251
tRNA pseudouridine synthase	1	80324
tRNA synthetases class II core domain (F)	1	10667
Oxidoreductase family, NAD-binding Rossmann fold	1	644
PCI domain	1	5719
Clathrin propeller repeat	1	1213
SEA domain. Domain found in Sea urchin sperm protein, Enterokinase, Agrin (SEA). Proposed function of regulating or binding carbohydrate side chains	1	56667
Sec7 domain	1	8729
Transposase	1	6419
Stromal antigen (SA/STAG) protein	1	10735
Dolichyl-diphosphooligosaccharide-protein glycosyltransferase 48kD subunit	1	1650
Daxx Family	1	1616
SART-1 family	1	9092
Cornichon protein	1	10175
ArgK protein	1	166785
Giardia variant-specific surface protein	1	80144
EB1-like C-terminal motif	1	22919
Deoxyribonuclease II	1	1777
Urea transporter	1	6563
Mo25 protein family	1	51719
Cytochrome b561	1	11068
Non-repetitive/WGA-negative nucleoporin	1	9631
Uracil DNA glycosylase superfamily	1	6996
Transcription factor IIA, alpha/beta subunit	1	2957
Tektin family	1	9231
Organic Anion Transporter Polypeptide (OATP) family	1	28231
EXS family	1	9213
SPX domain	1	9213
BRO1-like domain	1	10015
Phosphotyrosyl phosphate activator (PTPA) protein	1	5524
Exo70 exocyst complex subunit	1	23265
Glutamate-cysteine ligase	1	2729
GNT-I family	1	4245
tRNA methyl transferase	1	55687
Peptidase C1-like family	1	642
DAN domain	1	4681
Interleukin-12 alpha subunit	1	3592
NLI interacting factor-like phosphatase	1	23399
Somatostatin/Cortistatin family. Members of this family are hormones. Somatostatin inhibits the release of somatotropin. Cortistatin is a peptide that is related to the Somatostatins that is found to depresses neuronal electrical activity but,	1	1325
Late embryogenesis abundant protein	1	9236
Signal peptide binding domain	1	6729
TATA box binding protein associated factor (TAF)	1	10629
Vitamin B12 dependent methionine synthase, activation domain	1	4548
Barrier to autointegration factor	1	8815
Cytochrome c oxidase subunit VIc	1	1345
Cytochrome c oxidase subunit IV	1	1327
Cell division protein 48 (CDC48), domain 2	1	4905
Isoamylase N-terminal domain	1	2632
Prolyl oligopeptidase, N-terminal beta-propeller domain	1	5550
SRP54-type protein, helical bundle domain	1	6729
Phosphoglucomutase/phosphomannomutase, alpha/beta/alpha domain I	1	5238
Poly(ADP-ribose) polymerase, regulatory domain	1	142
6-O-methylguanine DNA methyltransferase, ribonuclease-like domain	1	4255
Ribonucleotide reductase, barrel domain	1	6240
lactate/malate dehydrogenase, alpha/beta C-terminal domain	1	92483
Pyridine nucleotide-disulphide oxidoreductase, dimerisation domain	1	2936
CUE domain	1	23118
Phosphoribosylglycinamide synthetase, N domain	1	2618
Phosphoribosylglycinamide synthetase, C domain	1	2618
Phosphoribosylglycinamide synthetase, B domain	1	2618
Glycosyl hydrolases family 2, TIM barrel domain	1	2990
D-isomer specific 2-hydroxyacid dehydrogenase, NAD binding domain	1	1487
ATP synthase, Delta/Epsilon chain, beta-sandwich domain	1	513
Beta-ketoacyl synthase, C-terminal domain	1	2194
Mago nashi protein	1	4116
Biotin carboxylase C-terminal domain	1	5091
Transketolase, pyridine binding domain	1	55753
AIR synthase related protein, C-terminal domain	1	22928
RPEL repeat	1	57496
Transcription initiation factor IIA, gamma subunit, beta-barrel domain	1	2958
Aldehyde oxidase and xanthine dehydrogenase, molybdopterin binding domain	1	7498
3-hydroxyacyl-CoA dehydrogenase, NAD binding domain	1	1962
SKIP/SNW domain	1	22938
Aspartate/ornithine carbamoyltransferase, carbamoyl-P binding domain	1	790
Galactosyltransferase	1	8702
Interphotoreceptor retinoid-binding protein	1	5949
Na+/Pi-cotransporter	1	10568
Pirin	1	8544
Phosphatidylserine decarboxylase	1	23761
CoA binding domain	1	47
Cytochrome oxidase assembly protein	1	1355
3-oxo-5-alpha-steroid 4-dehydrogenase	1	9524
Protein of unknown function, DUF605	1	914
Islet cell autoantigen ICA69, C-terminal domain	1	130026
Mitochondrial ATP synthase epsilon chain	1	514
Utp14 protein	1	10813
Pex19 protein family	1	5824
Selenoprotein P, C terminal region	1	6414
Selenoprotein P, N terminal region	1	6414
Reovirus sigma C capsid protein	1	7186
Signal peptidase subunit	1	60559
Alpha 1,4-glycosyltransferase conserved region	1	53947
Mitochondrial ATPase inhibitor, IATP	1	93974
RNA polymerase Rpb2, domain 2	1	55703
Glutaminyl-tRNA synthetase, non-specific RNA binding region part 1	1	5859
Glutaminyl-tRNA synthetase, non-specific RNA binding region part 2	1	5859
CD47 integrin associated protein	1	961
Glycosyltransferase sugar-binding region containing DXD motif	1	53947
Family of unknown function (DUF566)	1	6328
Cytochrome c oxidase assembly protein CtaG / Cox11	1	1353
Dysbindin (Dystrobrevin binding protein 1)	1	84062
Brix domain	1	56342
4F5 protein family	1	8293
Gar1 protein RNA binding region	1	54433
Hamartin protein	1	7248
Arginine-tRNA-protein transferase, C terminus	1	11101
Arginine-tRNA-protein transferase, N terminus	1	11101
HemX	1	55582
Family of unknown function (DUF500)	1	26751
Serglycin	1	5552
Protein of unknown function (DUF459)	1	4052
Phosphomevalonate kinase	1	10654
Phospholamban	1	5350
homogentisate 1,2-dioxygenase	1	3081
Programmed cell death protein 2, C-terminal putative domain	1	5134
PQ loop repeat	1	80148
Utp21 specific WD40 associated putative domain	1	134430
Phospholipid methyltransferase	1	10400
Protein of unknown function (DUF409)	1	55650
TAP42-like family	1	3476
Arv1-like family	1	64801
Mre11 DNA-binding presumed domain	1	4361
Exportin-t	1	11260
Protein of unknown function (DUF396)	1	113419
Ctr copper transporter family	1	1318
SCAMP family	1	10067
Nucleotide-sugar transporter	1	10559
Rad9	1	5883
Spc97 / Spc98 family	1	114791
Vps52 / Sac2 family	1	6293
Nuclear pore protein 84 / 107	1	57122
Gpi16 subunit, GPI transamidase component	1	51604
Mak10 subunit, NatC N(alpha)-terminal acetyltransferase	1	60560
Autophagy protein Apg6	1	4253
Autophagy protein Apg12	1	9140
Autophagy protein Apg5	1	9474
Eukaryotic-type DNA primase, large subunit	1	5558
Rad52/22 family double-strand break repair protein	1	5893
Nucleoporin autopeptidase	1	4928
Nicotinate phosphoribosyltransferase (NAPRTase) family	1	10135
Peroxin 13, N-terminal	1	5194
Signal recognition particle, alpha subunit, N-terminal	1	6734
Origin recognition complex subunit 2	1	4999
ab-hydrolase associated lipase region	1	3988
DNA polymerase delta, subunit 4	1	57804
Cell differentiation family, Rcd1-like	1	9125
Replication factor-A protein 1, N-terminal domain	1	6117
Ssl1-like	1	2966
CCR4-Not complex component, Not1	1	23019
Up-frameshift suppressor 2	1	26019
Anaphase promoting complex subunit 8 / Cdc23	1	8697
Sec8 exocyst complex component specific domain	1	60412
Periodic tryptophan protein 2 WD repeat associated presumed domain	1	5822
Arp2/3 complex, 34 kD subunit p34-Arc	1	10109
Nup133 nucleoporin	1	55746
ATP synthase subunit H	1	8992
Signal recognition particle 9 kDa protein (SRP9)	1	6726
Surfeit locus protein 2 (SURF2)	1	6835
Eukaryotic translation initiation factor 3 subunit 8 N-terminus (eIF3c_N)	1	8663
Origin recognition complex subunit 6 (ORC6)	1	23594
Dystroglycan (Dystrophin-associated glycoprotein 1)	1	1605
Jumping translocation breakpoint protein (JTB)	1	10899
Thyrotropin-releasing hormone (TRH)	1	7200
Acidic fibroblast growth factor binding (FIBP)	1	9158
Stress-activated map kinase interacting protein 1 (SIN1)	1	79109
WGR domain	1	142
Mitochondrial ATP synthase B chain precursor (ATP-synt_B)	1	515
Translocon-associated protein, delta subunit precursor (TRAP-delta)	1	6748
Ectropic viral integration site 2A protein (EVI2A)	1	2123
Protein phosphatase inhibitor 1/DARPP-32	1	84152
Cytochrome C oxidase chain VIIB	1	1349
Sensor protein DegS	1	3909
Hydantoinase/oxoprolinase N-terminal region	1	26873
Lon protease (S16) C-terminal proteolytic domain	1	9361
Apolipoprotein C-II	1	344
Complex 1 protein (LYR family)	1	4700
Macrophage colony stimulating factor-1 (CSF-1)	1	1435
Sperm antigen HE2	1	10407
Protein of unknown function (DUF729)	1	113115
Protein of unknown function (DUF737)	1	84303
Bystin	1	705
Multi-glycosylated core protein 24 (MGC-24)	1	8763
Aspartyl beta-hydroxylase N-terminal region	1	444
MoeZ/MoeB domain	1	9039
Transcription initiation factor TFIID component TAF4 family	1	6874
ALG3 protein	1	10195
Aminopeptidase P, N-terminal domain	1	5184
Electron transfer flavoprotein-ubiquinone oxidoreductase	1	2110
Fip1 motif	1	81608
MPPN (rrm-like) domain	1	129401
RNA polymerase Rpc34 subunit	1	10621
RNA polymerase Rpa43 subunit	1	221830
Family of unknown function (DUF706)	1	55586
Lanthionine synthetase C-like protein	1	55915
Pep3/Vps18/deep orange family	1	57617
Vitamin K-dependent gamma-carboxylase	1	2677
Dictyostelium (Slime Mold) REP protein	1	10618
LST-1 protein	1	7940
Suppressor of fused protein (SUFU)	1	51684
Beta-tubulin cofactor D	1	6904
Nsp1-like C-terminal region	1	23636
Menin	1	4221
Cytochrome C oxidase copper chaperone (COX17)	1	10063
Periplasmic copper-binding protein (NosD)	1	80204
Mitochondrial large subunit ribosomal protein (Img2)	1	740
Pecanex protein (C-terminus)	1	22990
Cytochrome Cytochrome b558 alpha-subunit	1	1535
Pre-SET motif	1	9869
SSXT protein (N-terminal region)	1	6760
Timeless protein C terminal region	1	8914
SRP40, C-terminal domain	1	9221
Vesicle transport v-SNARE protein	1	9570
Janus/Ocnus family (Ocnus)	1	29085
Interferon-related developmental regulator (IFRD)	1	7866
RNA polymerase Rpb1, domain 6	1	5430
RNA polymerase Rpb1, domain 7	1	5430
Phosphatidylinositolglycan class N (PIG-N)	1	23556
Succinylglutamate desuccinylase / Aspartoacylase family	1	91703
Protein of unknown function (DUF663)	1	9790
Survival motor neuron (SMN) interacting protein 1 (SIP1)	1	8487
Surfeit locus protein 6	1	6838
FUN14 family	1	65991
Poly(A) polymerase central domain	1	10914
Poly(A) polymerase predicted RNA binding domain	1	10914
Dynamitin	1	10540
NAB conserved region 2 (NCD2)	1	4665
NAB conserved region 1 (NCD1)	1	4665
Poxvirus interferon gamma receptor	1	3459
RNAse P Rpr2/Rpp21 subunit domain	1	79897
Mpp10 protein	1	10199
Hus1-like protein	1	3364
Dip2/Utp12 Family	1	10885
Microtubule associated protein (MAP65/ASE1 family)	1	9055
Antibiotic biosynthesis monooxygenase	1	63941
Autophagocytosis associated protein, C-terminal domain	1	64422
Autophagocytosis associated protein, N-terminal domain	1	64422
Mnd1 family	1	8723
Protein of unknown function (DUF342)	1	23353
CutC family	1	51076
mRNA capping enzyme, C-terminal domain	1	8732
Sec20	1	662
Translocon-associated protein (TRAP), alpha subunit	1	6745
Statherin	1	6779
RNA polymerase Rpb8	1	5437
Ribosomal protein L6, N-terminal domain	1	6128
CG-1 domain	1	23125
YjeF-related protein N-terminus	1	128240
Transcription initiation factor TFIID subunit A	1	6883
DNA repair protein Rad4	1	55768
PAP/25A associated domain	1	64282
Neurokinin B	1	6866
LCCL domain	1	1690
HEC/Ndc80p family	1	10403
Longevity-assurance protein (LAG1)	1	23471
DnaB-like helicase C terminal domain	1	10856
AMOP domain	1	4585
Inositol polyphosphate kinase	1	253430
EPTP domain. Mutations in the LGI/Epitempin gene can result in a special form of epilepsy, autosomal dominant lateral temporal epilepsy. The Epitempin protein contains a large repeat in its C terminal section. This presumed domain has no known	1	84059
Ku70/Ku80 C-terminal arm	1	2547
Polyribonucleotide nucleotidyltransferase, RNA binding domain	1	87178
Copper type II ascorbate-dependent monooxygenase, C-terminal domain	1	26002
Uncharacterised protein family (UPF0172)	1	10328
Glycosyl hydrolase family 79, N-terminal domain	1	10855
Uncharacterized protein family (UPF0121)	1	55161
Vacuolar protein sorting-associated protein 26	1	9559
Tesmin/TSO1-like CXC domain	1	9633
Vacuolar protein sorting-associated protein 35	1	55737
Fumble	1	53354
Domain of unknown function	1	55751
GCM motif protein	1	8521
Peptidase family M49	1	10072
Peptidase family C50	1	9700
Treacher Collins syndrome protein Treacle	1	6949
Tuberin	1	7249
Huntingtin	1	3064
Structure-specific recognition protein	1	6749
Macrophage scavenger receptor	1	4481
K-Cl Co-transporter type 1 (KCC1)	1	9990
Kv2 voltage-gated K+ channel	1	9312
Fanconi anaemia group A protein	1	2175
Gap junction alpha-1 protein (Cx43)	1	2697
Beta-amyloid peptide (beta-APP)	1	351
Calcium-activated BK potassium channel alpha subunit	1	3778
ATP cone domain	1	6240
DMRTA motif	1	58524
CO dehydrogenase flavoprotein C-terminal domain	1	7498
Supt5 repeat	1	6829
Glycosyltransferase family 6	1	28
LEM3 (ligand-effect modulator 3) family / CDC50 family	1	55754
CAS/CSE protein, C-terminus	1	1434
Domain of unknown function	1	23405
YEATS family	1	55689
Ribonuclease HII	1	10535
Lipoprotein amino terminal region	1	4547
mRNA capping enzyme, catalytic domain	1	8732
DSBA-like thioredoxin domain	1	373156
Aldehyde oxidase and xanthine dehydrogenase, a/b hammerhead domain	1	7498
Glycosyl hydrolases family 35	1	2720
Ribosomal protein L13e	1	6137
Ribosomal protein S26e	1	6231
Parathyroid hormone family	1	5744
LBP / BPI / CETP family, N-terminal domain	1	80341
Translation initiation factor SUI1	1	1939
Ribosomal protein S7e	1	6201
Ribosomal protein L19	1	9801
Renal dipeptidase	1	1800
Indoleamine 2,3-dioxygenase	1	3620
Glycosyl hydrolases family 39	1	3425
Coproporphyrinogen III oxidase	1	1371
CAP protein	1	10487
NAD-dependent glycerol-3-phosphate dehydrogenase	1	23171
ubiE/COQ5 methyltransferase family	1	155368
Shikimate kinase	1	79896
Ribosomal protein S28e	1	6234
Ribosomal protein L31e	1	6160
RNA polymerase Rpb3/Rpb11 dimerisation domain	1	5439
NOL1/NOP2/sun family	1	387338
Uncharacterized protein family UPF0023	1	51119
Vertebrate endogenous opioids neuropeptide	1	5368
Ribosomal protein L6e	1	6128
Ribosomal protein L21e	1	6144
GNS1/SUR4 family	1	60481
Formamidopyrimidine-DNA glycosylase N-terminal domain	1	79661
Coenzyme A transferase	1	5019
Protein-L-isoaspartate(D-aspartate) O-methyltransferase (PCMT)	1	5110
Enhancer of rudimentary	1	2079
NAD	1	419
Succinate dehydrogenase cytochrome b subunit	1	6391
Heme oxygenase	1	3163
Alpha-L-fucosidase	1	2517
F-actin capping protein, beta subunit	1	832
NifU-like domain	1	27247
Glycophorin A	1	2993
Clusterin	1	1191
Ribosomal protein S19e	1	6223
Hedgehog amino-terminal signaling domain	1	3549
Copper type II ascorbate-dependent monooxygenase, N-terminal domain	1	26002
Phosphoribosylglycinamide synthetase, ATP-grasp (A) domain	1	2618
ATP dependent DNA ligase domain	1	3980
Calpain large subunit, domain III	1	825
NADH ubiquinone oxidoreductase, 20 Kd subunit	1	374291
Cys/Met metabolism PLP-dependent enzyme	1	1491
Phosphorylase family	1	7378
SecA protein, amino terminal region	1	8449
Endoribonuclease L-PSP	1	10247
Carboxyl transferase domain. All of the members in this family are biotin dependent carboxylases. The carboxyl transferase domain carries out the following reaction	1	32
Carboxyl transferase domain	1	5096
6-O-methylguanine DNA methyltransferase, DNA binding domain	1	4255
Somatomedin B domain	1	7448
Eukaryotic DNA topoisomerase I, catalytic core	1	7150
Uncharacterised protein family UPF0005	1	23017
TatD related DNase	1	83940
GrpE	1	134266
Ribosomal S3Ae family	1	6189
Initiation factor 2 subunit family	1	8890
Intermediate filament tail domain	1	4000
Guanylate-binding protein, N-terminal domain. Transcription of the anti-viral guanylate-binding protein (GBP) is induced by interferon-gamma during macrophage induction. This family contains GBP1 and GPB2, both GTPases capable of binding GTP, G	1	51062
FAT domain. The FAT domain is named after FRAP, ATM and TRRAP	1	545
Methylpurine-DNA glycosylase (MPG)	1	4350
NAD(P) transhydrogenase beta subunit	1	23530
ML domain	1	23643
Methylenetetrahydrofolate reductase	1	4524
Sorbin homologous domain	1	10580
Regulatory subunit of type II PKA R-subunit	1	26256
PXA domain	1	23161
PI3-kinase family, p85-binding domain	1	5290
YDG/SRA domain	1	29128
Bcl-2 homology region 4	1	596
Amyloid A4 extracellular domain	1	351
Androgen receptor	1	367
Wilm's tumour protein	1	7490
Peptidase family M50	1	51360
Oestrogen receptor	1	2099
Cation-dependent mannose-6-phosphate receptor	1	4074
Glucocorticoid receptor	1	2908
Repair protein Rad1/Rec1/Rad17	1	5810
Phosphotriesterase family	1	9317
Phosphatidylinositol transfer protein	1	9600
Phosducin	1	5082
Fanconi anaemia group C protein	1	2176
SURF1 family	1	6834
Ocular albinism type 1 protein	1	4935
Ornithine decarboxylase antizyme	1	4946
Josephin	1	4287
Palmitoyl protein thioesterase	1	5538
Urotensin II	1	10911
SURF4 family	1	6836
Neuromedin U	1	10874
MARCKS family	1	23017
Glycosyl hydrolase family 59	1	2581
Cytochrome c oxidase subunit VIa	1	1337
Arsenical pump membrane protein	1	4948
Adrenomedullin	1	133
SCP-2 sterol transfer family	1	3295
Leptin	1	3952
SCAN domain	1	54993
eIF4-gamma/eIF5/eIF2-epsilon	1	8893
ATP synthase (C/AC39) subunit	1	9114
ATP synthase (E/31 kDa) subunit	1	529
ATP synthase (F/14-kDa) subunit	1	9296
Hydantoinase/oxoprolinase	1	26873
Thi4 family	1	29958
Cobalamin adenosyltransferase	1	326625
SRP19 protein	1	6728
Rpp14 family	1	11102
DNA primase small subunit	1	5557
Domain found in IF2B/IF5	1	1983
BadF/BadG/BcrA/BcrD ATPase family	1	55577
Putative diphthamide synthesis protein	1	1801
Retinoblastoma-associated protein A domain	1	5925
Retinoblastoma-associated protein B domain	1	5925
START domain	1	80765
von Hippel-Lindau disease tumour suppressor protein	1	7428
FF domain	1	10915
ACT domain	1	7166
XRCC1 N terminal domain	1	7515
ATP synthase subunit D	1	51382
AICARFT/IMPCHase bienzyme	1	471
[2Fe-2S] binding domain	1	7498
Putative snoRNA binding domain	1	10528
Ribosomal L22e protein family	1	6146
Reduced folate carrier	1	6573
Divalent cation transporter	1	54946
Herpesvirus UL6 like	1	51454
Galactosyltransferase	1	79369
NB-ARC domain	1	317
MATH domain	1	7874
Ribosomal family S4e	1	6192
Phosphorylase family 2	1	4507
Integral membrane protein DUF6	1	159371
Acyl CoA binding protein	1	10455
Cytosol aminopeptidase family, catalytic domain	1	79716
Cation-independent mannose-6-phosphate receptor repeat	1	3482
Troponin	1	23137
Corticotropin ACTH domain	1	5443
Tissue inhibitor of metalloproteinase	1	7076
HCO3- transporter family	1	6521
Glycosyl transferase	1	1798
FAD binding domain in molybdopterin dehydrogenase	1	7498
Ribosomal protein L44	1	6166
Osteopontin	1	6696
Permease family	1	151295
SET domain. SET domains appear to be protein-protein interaction domains. It has been demonstrated that SET domains mediate interactions with a family of proteins that display similarity with dual-specificity phosphatases (dsPTPases). A subset	1	58508
PWWP domain. The PWWP domain is named after a conserved Pro-Trp-Trp-Pro motif. The function of the domain is currently unknown	1	170394
POT family	1	6565
Translationally controlled tumour protein	1	7178
Ribulose-phosphate 3 epimerase family	1	6120
Phosphoenolpyruvate carboxykinase	1	5106
Glycoprotease family	1	55644
Pentapeptide repeats (8 copies)	1	54793
Syntaxin	1	8675
Carbon-nitrogen hydrolase	1	56954
UBX domain	1	165324
PAC motif	1	131096
Dihydropyridine sensitive L-type calcium channel (Beta subunit)	1	783
Erythropoietin/thrombopoietin	1	2056
Starch binding domain	1	7957
HMGL-like	1	5091
Plectin repeat. This family includes repeats from plectin, desmoplakin, envoplakin and bullous pemphigoid antigen	1	23499
Plectin repeat	1	1832
ribosomal L5P family C-terminus	1	6135
Caspase domain	1	10892
CRAL/TRIO domain	1	5780
PPIC-type PPIASE domain	1	5300
Indole-3-glycerol phosphate synthase	1	6120
Lyase	1	2271
Aspartate/ornithine carbamoyltransferase, Asp/Orn binding domain	1	790
Ubiquitin-conjugating enzyme	1	27338
Heme/Steroid binding domain. This family includes heme binding domains from a diverse range of proteins. This family also includes proteins that bind to steroids. The family includes progesterone receptors. Many members of this subfamily are me	1	8924
Ribosomal protein S12	1	6228
Pancreatic hormone peptide	1	4852
Phosphoribosyl transferase domain	1	5471
Prenyltransferase and squalene oxidase repeat	1	4047
Ribosomal protein S13/S18	1	6222
Phosphoglucomutase/phosphomannomutase, C-terminal domain	1	5238
WD domain, G-beta repeat	1	29966
D-isomer specific 2-hydroxyacid dehydrogenase, catalytic domain	1	1487
Phosphatidylinositol-specific phospholipase C, Y domain	1	5331
Molybdopterin oxidoreductase	1	4719
Glycosyl hydrolase family 1	1	3938
ATP synthase	1	509
recA bacterial DNA recombination protein	1	11144
Beta-lactamase	1	114294
Interferon alpha/beta domain	1	3447
Beta-ketoacyl synthase, N-terminal domain	1	2194
von Willebrand factor type D domain	1	8857
Trypsin	1	94031
Copper/zinc superoxide dismutase (SODC)	1	6647
RNase H	1	246243
lactate/malate dehydrogenase, NAD binding domain	1	92483
Insulin/IGF/Relaxin family	1	3630
Small cytokines (intecrine/chemokine), interleukin-8 like	1	6364
Fibronectin type I domain	1	2335
Methyl-accepting chemotaxis protein (MCP) signaling domain	1	3918
Cyclic nucleotide-binding domain	1	10411
Cadherin domain	1	8642

## Sheet: KEGG Pathway
The KEGG Table organizes genes based on the KEGG biochemical pathways.
The KEGG Table shows KEGG pathways associated with the gene set (column 1), the number of genes in each pathway (column 2) and the Entrez Gene IDs for the genes (column3).
Each pathway name in the KEGG Table is hyperlinked to the KEGG Map, in which genes in the gene set are highlighted in red.
Each Entrez Gene ID is hyperlinked to the gene information record.
KEGG pathway	Gene number	Entrez Gene IDs
MAPK signaling pathway	214	10000 10125 10235 10454 10746 10912 11069 11072 11184 11221 1147 1326 1386 1398 1399 140738 1432 1616 1647 1649 1843 1844 1845 1846 1847 1848 1849 1850 1852 1950 1956 2002 2005 207 208 2122 2246 2250 2251 2256 2257 2258 2259 2260 2261 2263 2264 22800 22808 23118 2316 23162 2317 2318 2353 23542 25780 26281 2768 2872 2885 3164 3265 3303 3309 3312 3313 3315 355 3551 3552 3553 3554 3725 3727 3925 408…
Regulation of actin cytoskeleton	187	10092 10093 10094 10095 10109 10152 10163 10297 10298 10451 10458 10552 10672 10677 1072 1073 10787 10788 1131 1132 1133 128239 1398 1399 1445 1729 1730 1793 1950 1956 200576 2147 2149 2245 2246 2250 2251 2256 2257 2258 2259 2260 2261 2263 2264 22800 22801 22808 23191 2335 23365 23396 23533 26281 26999 2768 28964 2909 2934 3071 30849 324 3265 3630 3655 3673 3674 3675 3676 3678 3679 3680 3682 3683…
Cytokine-cytokine receptor interaction	161	10344 10663 10673 10850 10913 11009 1230 1235 1236 1271 1435 1436 1437 1438 1439 1440 1441 163702 1896 1950 1956 2056 2057 2321 2324 23765 268 2688 2690 27190 27242 2919 2920 2921 29949 3447 3454 3455 3459 3460 355 3552 3553 3554 3556 3559 3560 3561 3563 3565 3566 3569 3570 3572 3574 3575 3576 3577 3579 3586 3587 3588 3589 3590 3592 3594 3597 3600 3601 3604 3606 3624 3625 3627 3791 3815 3952 3953…
Focal adhesion	151	10000 10298 10451 10753 11132 1277 1278 1398 1499 1729 1793 1950 1956 2002 2064 207 208 22800 22808 2316 2317 2318 2321 2324 2335 23396 23473 2534 25759 284217 2885 2889 2909 2932 29780 3265 329 330 331 3371 3479 3480 3611 3655 3673 3674 3675 3676 3678 3679 3680 3681 3682 3688 3689 3690 3691 3692 3693 3694 3695 3696 3725 3791 387 394 4233 4637 4638 4659 4660 4893 5058 5062 5063 5155 5156 5170 529…
Calcium signaling pathway	150	107 10725 108 10800 109 111 112 113 113026 1131 1133 1139 115 135 136 1385 1387 146 147 148 153 185 1909 1910 1956 196883 2033 2064 2065 2066 2149 2185 23236 2534 2767 2769 2774 2776 2778 2902 2903 2905 2906 291 2915 292 293 3269 3357 3358 3359 3360 3361 3362 3708 3709 3710 3932 4067 4638 4772 4773 4775 4776 4790 4791 4793 4794 487 488 489 490 491 4923 493 5025 5026 5027 51196 5156 5159 5255 5256…
Neuroactive ligand-receptor interaction	145	10161 10203 10800 10874 10888 10911 1131 1132 1133 116 116443 117 122042 1241 1268 1269 1314 1325 134 135 136 1394 140 147 148 150 153 1667 1670 1671 185 187 1901 1902 1906 1908 1909 1910 2147 2149 2150 2151 2357 2550 255061 2554 2555 2559 2560 2561 2562 2564 2566 2567 2568 2569 2641 2688 2690 2696 27334 2741 2742 2796 2837 2846 2859 2890 2891 2892 2894 2897 2898 2899 2900 2902 2903 2904 2905 290…
Wnt signaling pathway	132	10023 10297 10725 11197 11211 1387 144165 1452 1454 1457 1459 1460 1487 1488 1499 166336 1855 1856 1857 2033 22943 23002 23236 23401 23500 2535 27101 27121 27123 2932 324 3725 387 4040 4041 4087 4088 4089 4316 4609 4772 4773 4775 4776 51176 51701 5330 5331 5332 5467 5515 5516 5518 5519 5520 5521 5522 5530 5532 5533 5534 5535 5566 5567 5578 5579 5582 5599 5601 5602 5613 5616 5663 56998 57216 5879 …
Purine metabolism	131	100 10201 10606 10621 10623 107 108 10846 109 111 11128 11164 112 113 115 124583 132 158 159 1633 1716 1890 196883 203 204 205 2272 22978 23649 25885 2618 26289 270 271 27115 272 2766 2974 2977 2982 2983 2984 2986 2987 29922 30833 30834 318 3251 353 3614 3615 3704 471 4830 4831 4832 4833 4860 4881 4882 4907 51251 51292 5136 5137 5138 5139 5140 5141 5142 5143 5144 5147 5149 5150 5151 5152 5153 515…
Jak-STAT signaling pathway	111	10000 10251 10252 10253 10254 10379 10401 11009 1154 122809 1271 1387 1437 1438 1439 1440 1441 161742 163702 200734 2033 2056 2057 207 208 23533 23624 2688 2690 2885 29949 30849 3447 3454 3455 3459 3460 3559 3560 3561 3563 3565 3566 3569 3570 3572 3574 3575 3586 3587 3588 3589 3590 3592 3594 3597 3598 3600 3601 3716 3717 3952 3953 3976 3977 4609 5008 50615 51588 5286 5287 5288 5289 5290 5291 5292…
Tight junction	103	10000 1019 10207 11336 1364 1365 1366 1457 1459 1460 149461 1495 1496 1499 154810 2017 2035 2036 2037 207 208 22800 22808 23136 24146 27134 2770 2771 2773 3059 3265 387 3993 3996 4301 4627 4628 4637 4893 4950 49861 5010 50848 50855 51208 5515 5516 5518 5519 5520 5521 5522 5523 5524 5578 5579 5580 5581 5582 5583 5584 55870 5588 5590 56288 5728 57530 5865 5872 60 60412 6237 64398 6709 6714 7082 71 …
Oxidative phosphorylation	101	10063 10312 10476 10632 10975 126328 1327 1329 1337 1339 1340 1345 1346 1347 1349 1350 1351 1352 1353 1355 1537 23545 245973 341947 374291 4694 4695 4696 4697 4698 4700 4701 4702 4704 4705 4706 4707 4708 4709 4710 4711 4712 4713 4714 4715 4716 4717 4718 4719 4720 4722 4723 4724 4725 4726 4728 4729 4731 498 506 50617 509 513 51382 514 515 516 51606 517 518 521 522 523 525 526 527 528 529 533 534 5…
Phosphatidylinositol signaling system	96	1040 10420 10423 10922 113026 1455 1456 150094 1606 1608 160851 1609 1760 1859 200576 204851 23236 23396 23533 23729 2580 2869 2870 28996 29904 30849 3612 3613 3628 3631 3632 3633 3635 3636 3706 3707 3708 3709 3710 4952 51196 5129 5286 5287 5288 5289 5290 5291 5293 5295 5296 5297 5305 5330 5331 5332 5333 5335 5336 53944 54101 5562 5578 5579 5582 5610 5728 613 64122 7016 7272 79837 801 805 808 831…
Cell cycle	95	10013 10014 1017 1019 1021 1022 1026 1027 1028 1029 1030 1031 1032 10459 10912 1111 11200 1647 1869 1870 1871 1874 1875 1876 2033 23594 23595 25 26255 27127 2932 3065 3066 4085 4088 4089 4171 4172 4173 4174 4175 4176 4193 4616 472 4998 4999 5000 5001 5111 51564 5347 545 55869 5591 5925 5933 595 6502 699 701 7027 7040 7042 7043 7157 7465 7532 8243 8317 8318 8379 8555 8556 8841 890 8900 891 894 896…
Apoptosis	89	10000 10753 11132 1147 1439 147968 1676 1677 2021 207 208 23473 23533 30849 317 329 330 331 355 3552 3553 3554 3556 3563 3654 3656 4615 472 4790 4791 4792 4803 51135 5286 5287 5288 5289 5290 5291 5293 5295 5296 54205 5530 5532 5533 5534 5535 5566 5567 5573 5575 5576 5577 572 581 596 5970 598 637 7124 7132 7157 7186 726 823 824 825 826 827 836 839 840 841 842 843 8503 8517 8717 8737 8743 8772 8793…
Ribosome	79	11224 2197 23521 25873 4736 51065 6122 6124 6125 6128 6129 6130 6132 6133 6134 6135 6136 6137 6138 6139 6141 6142 6143 6144 6146 6147 6152 6154 6155 6156 6158 6159 6160 6161 6164 6165 6167 6168 6169 6170 6171 6173 6175 6176 6181 6187 6188 6189 6191 6192 6193 6194 6201 6202 6203 6204 6205 6206 6207 6208 6209 6210 6217 6218 6222 6223 6224 6227 6228 6229 6230 6231 6232 6233 6234 6235 7311 9045 9349
Pyrimidine metabolism	77	10201 10587 10621 10623 11128 124583 1503 1633 1635 1723 1806 1841 1854 1890 22978 23649 25885 29922 30833 30834 318 3704 4830 4831 4832 4833 4860 4907 50808 51251 51728 54107 5422 5424 5425 5426 5427 5430 5431 5432 5433 5434 5435 5436 5437 5438 5439 5440 5441 5557 5558 55703 56474 56655 56953 57379 57804 6240 6241 7083 7084 7296 7298 7371 7372 7378 790 80324 83549 8382 84172 953 9533 955 957 958…
Toll-like receptor signaling pathway	76	10000 10333 10454 114609 1147 1432 207 208 23118 2353 23533 23643 29110 30849 3447 3454 3455 353376 3551 3553 3569 3576 3592 3627 3654 3661 3725 3929 4283 4615 472 4790 4791 4792 51135 5286 5287 5288 5289 5290 5291 5293 5295 5296 54472 5599 5600 5601 5602 5603 5606 5608 5879 5880 5881 5970 6300 6348 6351 6352 6373 6416 6772 6885 7096 7097 7098 7099 7124 7189 841 8503 8517 8772 929 9641
Adherens junction	75	10163 10458 10580 10810 117178 1387 1457 1459 1460 1495 1496 1499 1500 1956 2033 2064 2241 2260 2534 25945 3480 3643 387 4008 4087 4088 4089 4233 4301 51176 51701 52 5594 5595 5596 5597 56288 5770 5777 5787 5792 5795 5797 5818 5819 5879 5880 5881 60 6591 6615 6714 6885 6932 6934 7046 7048 7082 71 7414 7454 7525 81 81607 83439 87 88 8826 89 8936 8976 91 9855 998 999
ECM-receptor interaction	74	10319 1277 1278 1280 1281 1282 1284 1285 1286 1287 1288 1289 1290 1605 22801 22862 2335 252995 2811 284217 3161 3339 3371 3655 3673 3674 3675 3676 3678 3679 3680 3685 3688 3690 3691 3693 3694 3695 3696 375790 3908 3909 3910 3911 3912 3913 3914 3915 3918 51206 5649 6382 6383 6385 63923 64838 6696 7057 7058 7059 7060 7143 7148 7448 7450 84624 8515 8516 948 960 961 9672 9899 9900
TGF-beta signaling pathway	72	1030 10468 10637 1311 1387 151449 1634 1874 1875 2033 268 3397 3398 3399 3400 353500 3624 3625 387 4086 4087 4088 4089 4090 4091 4092 4609 5308 5515 5516 5594 5595 5596 5597 57154 5933 5934 6093 6198 6199 64750 650 652 654 655 656 657 658 659 6667 7027 7040 7042 7043 7044 7046 7048 7057 7058 7059 7060 7124 8646 90 91 92 93 9372 94 9475 9765 9978
Tryptophan metabolism	67	10352 11185 11283 114049 130013 15 1543 1545 1551 1555 1558 1559 1562 1565 1572 1573 1576 1577 1588 1644 1718 1892 1962 216 217 219 223 224 23498 26 2639 29960 3028 3030 3033 314 3275 3276 3620 38 39 4128 4129 4193 4799 4967 501 51166 51302 51409 51451 55170 57834 59344 64320 6478 66002 6999 7166 7337 7453 847 8564 8639 8854 8942 9420
Inositol phosphate metabolism	67	10420 10922 113026 1455 1456 150094 1760 1859 204851 23236 23396 23729 2580 2869 2870 28996 29904 3612 3613 3628 3631 3632 3633 3636 3706 3707 4952 51196 5129 5289 5290 5291 5293 5297 5305 5330 5331 5332 5333 5335 5336 53944 54101 55586 5562 5610 5728 613 64122 7016 7272 79837 8317 8394 8395 8396 8445 84812 8621 8798 8821 8867 8871 9149 9201 9451 984
Glycerophospholipid metabolism	59	1040 10400 10423 10434 10554 10555 1119 11313 1606 1608 160851 1609 1629 22949 23659 23761 2819 2820 3931 43 5048 50487 5049 5050 5051 50814 51126 51144 5130 5319 5320 5321 5337 5338 54677 55500 56894 56895 56994 57016 57678 5833 7534 7941 81579 8398 8399 8443 84647 8525 8526 8527 8540 8611 8612 8613 8760 8850 9162
Complement and coagulation cascades	58	10747 1361 1378 1380 1604 1675 2 2147 2149 2152 2153 2160 2161 2162 2243 2244 2266 3053 3075 3426 3818 4179 462 5054 5104 5265 5327 5328 5329 5340 5345 5627 5648 623 624 629 7035 7056 710 712 713 714 715 716 717 718 719 720 722 725 727 728 729 730 731 733 7450 966
Fatty acid metabolism	55	10449 10455 11283 125 126 127 128 130 1374 1375 1376 137872 1543 1545 1551 1555 1558 1559 1562 1565 1572 1573 1576 1577 1588 1632 1892 1962 216 217 2180 2181 2182 219 223 224 23305 2639 30 3028 3030 3032 3033 34 35 38 39 501 51 51703 57834 66002 8309 8310 8854
Glycolysis / Gluconeogenesis	53	10327 125 126 127 128 130 137872 1737 1738 2023 2026 2027 216 217 218 219 220 2203 221 222 223 224 226 229 230 2597 26330 2821 3098 3099 3101 3939 3945 501 5160 5162 5211 5213 5214 5223 5224 5230 5236 5315 55902 669 7167 8050 8789 8854 92483 97 98
Glycerolipid metabolism	53	10327 10331 10554 10555 1056 125 126 127 128 130 137872 1606 1608 160851 1609 216 217 219 223 224 231 2526 2529 2683 2710 2717 2720 3990 4023 501 5406 5407 5408 55757 56894 56895 57678 8473 8513 8525 8526 8527 8611 8612 8613 8694 8702 8703 8704 8854 9162 9331 9388
Nicotinate and nicotinamide metabolism	53	10420 10922 1455 1456 150094 1760 1859 204851 22978 23057 23475 23530 23729 2580 27163 2869 2870 28996 29904 30833 4837 4860 4907 51251 5129 5167 5168 5169 53944 54101 5562 5610 56953 613 64122 64802 683 7016 7272 8317 8445 8621 8776 8798 8875 8876 8898 9107 9149 9201 9451 952 984
Arginine and proline metabolism	52	1152 1158 1159 1160 1373 2058 216 217 219 223 224 2593 26 262 2628 27163 2746 2747 2805 2806 314 383 384 4016 4017 4128 4129 435 445 4842 4843 4846 4942 4953 501 5033 51056 5831 5917 6303 65263 6611 6723 79814 84171 84695 8639 8659 8854 8875 8876 8974
Benzoate degradation via CoA ligation	51	10202 10420 10922 1455 1456 150094 1629 1760 1859 1892 1962 204851 22949 23729 2580 26027 2639 2869 2870 28996 29904 3028 3030 3033 38 39 50814 51126 51144 5129 53944 54101 54677 5562 5610 57016 613 64122 7016 7272 8317 8445 8621 8798 8850 9149 9201 9451 97 98 984
Fructose and mannose metabolism	45	10331 197258 2203 226 229 22949 230 231 2526 2529 2683 2762 29925 29926 3098 3099 3101 4351 50814 51144 5207 5208 5209 5210 5211 5213 5214 5372 5373 55276 55757 57016 6652 7167 7264 8473 8702 8703 8704 8776 8789 8790 8898 9107 9331
Lysine degradation	42	10279 10919 1629 1743 1892 1962 216 217 219 223 224 22949 2639 28972 3028 3030 3033 38 39 4967 501 50814 51126 51144 51166 5351 5352 54677 55217 57016 60559 6470 6472 6839 79723 79813 8424 84444 8850 8854 8985 9869
Tyrosine metabolism	41	114049 125 126 127 128 130 1312 137872 1629 1638 1644 1891 218 2184 220 221 222 26 2805 2806 2954 29960 3081 314 3275 3276 4128 4129 51126 51302 51409 51451 5409 54677 55170 7054 7173 7306 8639 8850 9420
Ubiquitin mediated proteolysis	41	10393 10477 11059 11060 11065 23291 23327 29945 4734 51343 51433 51434 51529 54926 55294 57154 64682 64750 6500 6502 6921 6923 7317 7321 7322 7323 7324 7325 7428 83737 8452 8453 8454 8697 8881 8924 8925 991 996 997 9978
N-Glycan biosynthesis	40	10195 10331 10905 11253 11282 1650 1798 23193 2342 2526 2529 2530 2683 29880 29929 346606 4121 4122 4124 4245 4247 4248 4249 5229 55757 56052 57134 6184 6185 79053 79087 80168 8473 85365 8702 8703 8704 8813 9331 9334
Glycosphingolipid metabolism	38	10331 10558 130367 2526 2529 2581 259230 2629 2683 2717 2720 410 414 415 427 4758 55331 55512 55757 56848 64781 6609 6610 7357 81537 8473 8560 8611 8612 8613 8702 8703 8704 8877 8879 9331 9517 9791
Pyruvate metabolism	38	10873 128 1737 1738 197257 216 217 219 223 224 231 2739 3029 31 32 38 39 3939 3945 4190 4191 4199 4200 501 5091 5105 5106 5160 5162 5315 55902 8050 84264 8854 92483 9380 97 98
Hedgehog signaling pathway	38	1452 1453 1454 2619 27148 2736 2737 2932 353500 3549 4036 51684 51715 5566 5567 5613 5616 5727 650 652 654 655 656 6608 7472 7473 7474 7475 7478 7479 7480 7481 7483 7484 7546 81029 8945 89780
Notch signaling pathway	38	113878 1387 1487 1488 151636 182 1840 1855 1856 1857 196403 2033 22938 23220 23385 2648 28514 3065 3066 3280 3516 3714 388585 3955 4242 4851 4853 4854 4855 54567 55534 5663 5664 84441 8650 9253 9612 9794
Cholera - Infection	37	109 10952 115 203 23480 23545 245973 2778 29927 30001 375 377 378 379 381 382 50617 51382 51606 523 527 528 529 533 5335 5336 534 535 55176 5578 71 72 8992 90423 9114 9296 9550
ATP synthesis	36	10312 10476 10632 23545 245973 498 506 50617 509 513 51382 514 515 516 51606 517 518 521 522 523 525 526 527 528 529 533 534 535 537 539 8992 90423 9114 9296 9550 9551
Valine, leucine and isoleucine degradation	36	10449 11112 1629 1892 1962 216 217 219 223 224 30 3028 3030 3032 3033 34 35 3712 38 39 4329 4594 501 5019 5095 5096 51126 54677 56922 586 587 593 594 64087 8850 8854
Histidine metabolism	36	10841 114049 1629 1644 216 217 218 219 220 221 222 223 224 23438 26 29960 3035 314 3176 3275 3276 4128 4129 443 501 51126 51302 51409 51451 54677 55170 84735 8639 8850 8854 9420
Butanoate metabolism	35	10994 13 1629 18 1892 1962 216 217 219 223 224 22949 2571 3028 3030 3033 35 38 39 3991 501 5019 50814 51126 51144 5160 5162 54677 57016 622 65985 7915 8850 8854 9588
Glycine, serine and threonine metabolism	34	10400 10993 1119 1491 1738 189 211 212 22949 23464 23761 2593 26 2617 26227 2628 2731 275 29958 29968 314 4128 4129 50814 51144 57016 5723 6301 6470 6472 64902 6897 8639 875
Neurodegenerative Disorders	32	11315 1387 2597 2670 2885 3064 320 3309 333 348 351 4137 4744 4804 5071 55294 5621 5663 5664 572 57679 581 596 598 65018 6647 7345 834 836 839 840 841
Glutathione metabolism	31	119391 2539 2678 2687 26873 2729 2730 2876 2877 2878 2879 290 2936 2937 2938 2941 2944 2946 2947 2948 2949 2950 2952 2953 2954 3417 3418 4257 4258 4259 9446
Propanoate metabolism	31	11000 11001 1718 18 1892 1962 216 217 219 223 224 23417 3030 31 32 34 38 39 3939 3945 4329 4594 501 5095 5096 55902 8801 8802 8803 8854 92483
Starch and sucrose metabolism	31	10856 178 2068 2071 23020 23400 2548 2632 276 279 280 2821 2990 2997 3098 3099 3101 5167 5168 5169 5236 54490 54578 57733 5834 5836 5837 6476 7358 7360 7367
Bile acid biosynthesis	30	10449 1056 125 126 127 128 130 137872 1593 216 217 219 223 224 22949 27034 30 3032 36 37 3988 501 50814 51144 51302 57016 6646 6715 8854 9420
Prostaglandin and leukotriene metabolism	30	239 240 246 2678 2687 4048 4051 4056 50487 5319 5320 5321 5730 5740 5742 5743 6916 7534 80142 81579 8288 8398 8399 84647 8529 8644 873 874 9536 9588
gamma-Hexachlorocyclohexane degradation	30	10202 11283 1543 1545 1551 1555 1558 1559 1562 1565 1572 1573 1576 1577 1588 1591 1594 250 251 51302 52 53 54 5445 5446 55 56603 57834 66002 9420
Proteasome	30	10213 5682 5683 5684 5685 5686 5687 5688 5689 5690 5691 5692 5693 5694 5695 5700 5701 5702 5704 5705 5706 5707 5708 5709 5710 5713 5714 5717 5718 5719
Glycosylphosphatidylinositol(GPI)-anchor biosynthesis	28	10026 10331 128869 23556 2526 2529 2683 2822 284098 51227 51604 5277 5279 5281 5283 55757 84720 8473 8702 8703 8704 8733 9091 93183 9331 94005 9487 9488
Glutamate metabolism	27	1373 18 2058 2571 2673 27165 2729 2730 2744 2746 2747 2752 2805 2806 2875 2936 2937 5471 55577 5859 64841 790 7915 84706 8659 8833 9945
Basal transcription factors	27	10629 138474 27097 2957 2958 2959 2960 2961 2962 2963 2965 2966 2967 2969 6872 6873 6874 6877 6878 6879 6880 6881 6882 6883 6908 9519 9569
Androgen and estrogen metabolism	26	114049 29960 3275 3276 3283 3284 3290 3291 3292 3293 3294 3295 412 414 415 51302 51409 51451 51478 54490 54578 55170 6715 7367 7923 9420
Huntington's disease	26	1211 1212 1213 1387 1639 2597 2885 3064 3092 3093 55081 5921 627 7052 7157 801 805 808 8218 834 836 839 841 84725 875 9611
Citrate cycle (TCA cycle)	25	1431 1738 1743 2271 3417 3418 3419 3420 3421 4190 4191 47 48 4967 50 5091 5105 5106 6389 6390 6391 6392 8801 8802 8803
Aminoacyl-tRNA biosynthesis	25	10056 10352 10667 16 1615 2058 2193 23395 23438 2617 3035 3376 3735 4141 4677 51520 5859 5917 6301 6897 7407 7453 833 8565 92935
DNA polymerase	24	10459 10721 11044 11201 11232 23649 27343 27434 51426 51455 54107 5422 5423 5424 5425 5426 5427 5428 5429 5557 5558 56655 57804 5980
Galactose metabolism	23	22949 231 2548 2582 2584 2585 2592 2683 2717 2720 3098 3099 3101 3938 50814 51144 5211 5213 5214 5236 57016 7360 8704
Aminosugars metabolism	23	10007 10020 1486 1727 2673 27293 3073 3074 3098 3099 3101 5238 54187 5511 55577 55907 64841 6675 8776 8898 9107 9695 9945
Limonene and pinene degradation	23	10202 11000 11001 1591 1594 1629 1892 1962 216 217 219 223 224 26027 3030 501 51126 51302 54677 56603 8850 8854 9420
Selenoamino acid metabolism	23	10768 114049 1491 191 22928 22929 2678 2687 27430 29960 3275 3276 4141 4143 4144 51409 51451 51540 55170 875 9060 9061 92935
Urea cycle and metabolism of amino groups	22	1152 1158 1159 1160 1373 162417 2593 2628 2746 2747 383 384 435 445 4942 4953 5831 5832 65263 6611 6723 95
Chondroitin / Heparan sulfate biosynthesis	22	11285 126792 2131 2132 2135 2137 26229 27087 3340 50515 55501 64131 64132 8509 9394 9469 9653 9951 9953 9955 9956 9957
beta-Alanine metabolism	21	18 1806 1892 1962 216 217 219 223 224 23417 2571 26 3030 314 34 501 6611 6723 84735 8639 8854
RNA polymerase	21	10621 10623 11128 25885 30834 51728 5430 5431 5432 5433 5434 5435 5436 5437 5438 5439 5440 5441 55703 84172 9533
Nitrogen metabolism	21	11238 1373 1491 23632 27165 2744 2746 2747 275 2752 440 759 760 761 762 763 765 766 768 770 771
Pentose phosphate pathway	20	2203 226 229 22934 230 2539 25796 2821 5211 5213 5214 5226 5236 5631 5634 64080 6888 7086 8789 9563
Alanine and aspartate metabolism	20	1384 158 159 16 1615 18 189 2571 2805 2806 2875 435 440 443 445 4677 5091 64902 790 84706
O-Glycan biosynthesis	20	10331 11226 2526 2529 2589 2590 2591 26290 2650 2683 51809 55568 55757 56913 8473 8693 8702 8703 8704 9331
Phenylalanine metabolism	20	1629 1644 218 220 221 222 26 2805 2806 314 4128 4129 51126 51302 54677 8288 8639 8850 9420 9588
Globoside metabolism	19	10317 10331 2523 2524 2526 2529 2683 2717 3073 3074 4668 53947 55757 8473 8702 8703 8704 8706 9331
Alzheimer's disease	19	2 23385 23621 25825 2597 2932 322 3416 348 351 4023 4035 4137 4311 5663 5664 836 840 8883
Biosynthesis of steroids	18	10654 10682 1717 1728 2222 2224 3422 4047 4597 4598 4835 51302 6309 6713 79001 91734 9420 9453
Porphyrin and chlorophyll metabolism	18	1356 1371 2058 210 2235 2990 3052 3145 3162 3163 54490 54578 5498 644 645 7367 7389 7390
Carbon fixation	18	10873 2203 226 229 22934 230 2805 2806 2875 4190 4191 4199 5230 5315 7086 7167 84706 8789
Blood group glycolipid biosynthesis-neolactoseries	17	10331 10678 11041 2523 2524 2526 2529 2651 2683 28 55757 84002 8473 8702 8703 8704 9331
Amyotrophic lateral sclerosis (ALS)	17	2876 3735 4741 4744 4747 5530 572 57679 581 596 598 6506 6647 6748 7157 847 9973
Blood group glycolipid biosynthesis-lactoseries	16	10331 2523 2524 2525 2526 2528 2529 2683 28 55757 84002 8473 8702 8703 8704 9331
1- and 2-Methylnaphthalene degradation	16	10202 125 126 127 128 130 137872 1629 27034 36 37 51126 51302 54677 8850 9420
Pantothenate and CoA biosynthesis	15	10994 1806 27163 5167 5168 5169 53354 55229 586 587 79646 80025 80347 8875 8876
Ascorbate and aldarate metabolism	14	1591 1594 216 217 219 223 224 22949 501 50814 51144 56603 57016 8854
Parkinson's disease	14	11315 118424 1565 5071 65018 6804 7054 7314 7317 7327 7332 7345 9246 9627
Folate biosynthesis	14	10856 1719 2068 2071 23020 23400 2356 250 251 2643 5805 5860 6697 8836
One carbon pool by folate	14	10588 10797 10841 1719 25902 2618 275 4522 4524 4548 471 6470 6472 7298
High-mannose type N-glycan biosynthesis	14	10331 10905 11253 2526 2529 2683 4121 55757 57134 8473 8702 8703 8704 9331
Methionine metabolism	13	10768 1491 1786 1788 1789 191 27430 4141 4143 4144 4548 875 92935
Cysteine metabolism	13	1036 10993 1491 25830 27233 2805 2806 3939 3945 4357 6819 833 92483
Alkaloid biosynthesis II	13	1066 11000 11001 13 1629 26 314 3991 51126 54677 8639 8850 9588
Dentatorubropallidoluysian atrophy (DRPLA)	13	10458 11059 11060 2597 3630 3643 473 834 836 83737 840 841 9223
Circadian rhythm	13	1407 1452 1453 1454 406 4862 5187 56938 79365 8553 8863 8864 9572
Ganglioside biosynthesis	13	10331 2526 2529 2583 2683 55757 8473 8702 8703 8704 8705 9197 9331
Fatty acid biosynthesis (path 2)	12	10449 1718 1892 1962 2194 30 3028 3030 3032 3033 38 39
Protein export	12	23478 29927 5018 55176 6726 6727 6728 6729 6730 6731 6734 90701
Glycosaminoglycan degradation	12	1486 2588 2720 2799 2990 3073 3074 3423 3425 411 4669 9695
Aminophosphonate metabolism	11	114049 29960 3275 3276 5130 51409 51451 55170 56994 5833 9791
Nucleotide sugars metabolism	11	1486 22949 23483 2582 2592 50814 51144 57016 7358 7360 9695
Riboflavin metabolism	11	5167 5168 5169 52 53 54 55 55312 8776 8898 9107
N-Glycan degradation	11	175 23324 2517 2519 2720 3073 3074 4123 4125 4126 4758
Phenylalanine, tyrosine and tryptophan biosynthesis	10	10056 10667 2023 2026 2027 2193 2805 2806 5053 8565
Nitrobenzene degradation	10	114049 29960 3275 3276 51302 51409 51451 55170 59344 9420
Prion disease	10	2670 284217 3309 3329 333 3912 3915 4780 5621 596
Keratan sulfate biosynthesis	10	10164 10678 11041 2530 2683 4166 8534 8703 8704 9334
Valine, leucine and isoleucine biosynthesis	9	10994 23395 3376 51520 5160 5162 586 587 7407
Bisphenol A degradation	9	10202 22949 50814 51144 51302 5445 5446 57016 9420
Reductive carboxylate cycle (CO2 fixation)	9	2271 3417 3418 4190 4191 48 50 55902 8803
Glyoxylate and dicarboxylate metabolism	9	10797 1431 25902 4190 4191 4522 48 50 9380
Methane metabolism	8	128 51302 6470 6472 8288 847 9420 9588
Sulfur metabolism	8	10380 50515 55501 6817 6818 6821 9060 9061
Stilbene, coumarine and lignin biosynthesis	8	1591 1594 51302 56603 57733 8288 9420 9588
Pentose and glucuronate interconversions	7	231 2990 54490 54578 7358 7360 7367
Ethylbenzene degradation	7	10202 11000 11001 1629 51126 54677 8850
Streptomycin biosynthesis	7	23483 3098 3099 3101 3612 3613 5236
C21-Steroid hormone metabolism	6	1586 1589 3283 3284 3290 3291
Terpenoid biosynthesis	6	2222 2224 3422 6713 91734 9453
Vitamin B6 metabolism	6	29968 55163 8566 8776 8898 9107
Styrene degradation	6	2184 2954 3081 51302 59344 9420
Tetrachloroethene degradation	6	2052 2053 22949 50814 51144 57016
Benzoate degradation via hydroxylation	5	10449 1891 30 3032 59344
Taurine and hypotaurine metabolism	5	1036 2571 2678 2687 51380
Cyanoamino acid metabolism	5	2678 2687 57733 6470 6472
Biotin metabolism	5	10279 28972 3141 60559 686
Thiamine metabolism	5	27010 79178 8776 8898 9107
Fluorene degradation	5	1591 1594 1891 56603 59344
Synthesis and degradation of ketone bodies	4	38 39 5019 622
D-Glutamine and D-glutamate metabolism	4	27165 2744 2746 2747
2,4-Dichlorobenzoate degradation	4	13 3991 59344 9588
Fatty acid biosynthesis (path 1)	3	2194 31 32
Alkaloid biosynthesis I	3	1644 2805 2806
Ubiquinone biosynthesis	3	10229 51004 51805
Inositol metabolism	2	4329 7167
Lysine biosynthesis	2	3735 51166
1,4-Dichlorobenzene degradation	2	51302 9420
C5-Branched dibasic acid metabolism	2	10994 8803
Retinol metabolism	2	53630 5959
Novobiocin biosynthesis	2	2805 2806
1,1,1-Trichloro-2,2-bis(4-chlorophenyl)ethane (DDT) degradation	2	1718 59344
Peptidoglycan biosynthesis	1	2752
Carbazole degradation	1	59344
Neurodegenerative Disorders	1	2567
ECM-receptor interaction	1	1677

## Sheet: Biocarta Pathway
The Biocarta Table organizes genes based on the Biocarta pathways.
The Biocarta Table shows Biocarta pathways associated with the gene set (column 1), the number of genes in each pathway (column 2) and the Entrez Gene IDs for the genes (column3).
Each pathway name in the Biocarta Table is hyperlinked to the Biocarta Map.
Each Entrez Gene ID is hyperlinked to the gene information record.
Biocarta pathway	Gene number	Entrez Gene IDs
MAPKinase Signaling Pathway	80	1050 10746 11183 11184 1147 1326 1386 1387 1432 1616 2002 2353 2872 2885 3265 3267 3551 369 3725 4149 4205 4214 4215 4216 4217 4293 4294 4296 4609 4790 4792 5058 5062 5594 5595 5596 5597 5598 5599 5600 5601 5602 5603 5604 5605 5606 5607 5608 5609 5871 5879 5894 6195 6196 6197 6198 6199 6300 6416 6464 6667 673 6772 6885 7040 7046 7186 7786 7867 8491 8550 8569 8717 8986 9020 9064 9252 9261 9448 9693
HIV-I Nef: negative effector of Fas and TNF	50	1147 142 1537 1616 1676 2934 317 3267 330 355 397 4000 4001 4193 4214 4217 4790 4792 4926 5062 5580 5591 5599 5609 5663 5747 5921 5925 596 637 6709 71 7124 7132 7185 7186 790 835 836 839 840 841 842 8717 8738 8772 8837 9020 9530 9906
Mechanism of Gene Regulation by Peroxisome Proliferators via PPARa(alpha)	40	10062 10370 10891 1843 1854 1962 1977 2033 2168 23671 3295 3308 335 336 3630 3725 4023 4199 4609 4792 4843 51 5291 5465 5469 5575 5578 5595 5925 5970 6256 65003 6667 6714 6777 7025 7124 8204 9611 9612
Keratinocyte Differentiation	35	1050 1147 1432 1616 1950 1956 2113 3204 3265 3267 355 3551 3725 4214 4217 4790 4792 5578 5588 5594 5595 5599 5603 5604 5606 5608 5609 5894 596 6416 6667 7124 7132 7186 9020
p38 MAPK Signaling Pathway	34	1386 1387 1432 1616 1649 2002 2885 3150 3265 3267 3315 4149 4205 4214 4217 4293 4609 5608 5879 6416 6464 6772 6885 7040 7046 7186 8398 8550 8569 8717 9252 9261 9693 998
Integrin Signaling Pathway	34	1399 1445 2534 2885 2889 3265 3688 3725 387 4043 4660 5594 5595 5599 5604 5605 5747 58 5829 5894 5906 5934 6093 613 6464 6654 6714 7094 7145 7414 7791 823 857 88
T Cell Receptor Signaling Pathway	33	2002 2353 2534 27040 2885 3265 3725 3932 4214 4772 4790 4792 5291 5355 5530 5578 5579 5595 5599 5604 5778 5879 5894 5921 6416 6464 6654 7409 7535 8536 915 916 919
Signaling of Hepatocyte Growth Factor Receptor	32	11184 1398 1399 1793 2002 2185 2549 2885 2889 3265 3688 3725 4233 5058 5291 5594 5595 5599 5604 5605 5728 5747 5781 58 5829 5894 5906 5908 5921 6654 6714 6774
Toll-Like Receptor Pathway	32	10333 10454 114609 1147 1432 2002 23118 2353 23643 3551 3654 3725 4214 4615 4790 4792 54472 5465 5599 5606 5608 5610 6416 6885 7097 7098 7099 7189 81793 8517 9020 929
NFAT and Hypertrophy of the heart (Transcription in the broken heart)	32	1432 1452 183 1839 1906 1977 207 2147 2280 2626 2932 3265 3479 3976 4208 4620 4772 4878 5291 5530 5575 5594 5595 5599 5604 58 5894 6198 811 814 8536 9464
IL-2 Receptor Beta Chain in T cell Activation	31	1154 1399 1869 207 2353 2885 3265 355 3559 3560 3561 3667 3716 4609 5291 5478 5595 572 5777 5894 596 598 6198 6464 6654 6777 6850 867 8837 9021 9111
ALK in cardiac myocytes	30	103 1386 1482 1499 2626 2932 3172 324 4086 4089 4090 4091 4208 4633 4878 4879 650 652 655 657 659 6885 7040 7046 7048 7049 8312 8321 8646 90
FAS signaling pathway ( CD95 )	29	11124 142 1616 1676 2191 355 3725 397 4000 4001 4214 5058 5062 5591 5599 5925 6416 6709 6885 790 836 839 840 841 843 84823 8767 8772 8837
TNFR1 Signaling Pathway	29	142 1676 3267 3725 397 4000 4001 4214 5058 5062 5591 5599 5925 6416 6709 6885 7124 7132 7186 790 835 836 841 84823 8567 8717 8738 8772 9530
Fc Epsilon Receptor I Signaling in Mast Cells	28	2002 2207 2353 2885 3265 3725 4067 4214 4772 5062 5291 5355 5530 5579 5594 5595 5599 5604 5609 5894 6416 6464 6654 6850 695 7409 8398 8536
Erk1/Erk2 Mapk Signaling pathway	27	1956 2002 2778 2782 2792 2872 2885 3265 3480 3688 4609 4803 4804 5156 5594 5595 5604 5605 5801 5894 6195 6464 6654 6714 6774 8569 9252
Bioactive Peptide Induced Signaling Pathway	27	1432 183 2147 2185 2534 2767 2770 2782 2792 2885 3265 3717 4137 5355 5578 5579 5594 5595 5599 5604 5605 5894 6464 6654 6776 818 8536
Control of Gene Expression by Vitamin D Receptor	27	10036 10498 10499 11198 1977 2033 22938 3276 5469 6256 6597 6599 6601 6602 6605 6714 7155 7249 7421 8202 8289 86 8850 9031 9318 9611 9734
Angiotensin II mediated activation of JNK Pathway via Pyk2 dependent signaling	27	1386 183 185 1956 2002 2185 2776 2885 3265 3725 4205 4214 5058 5578 5594 5595 5599 5604 5605 5747 5879 5894 6416 6464 6654 6714 8536
Cell Cycle: G1/S Check Point	26	1017 1019 1021 1026 1027 1029 1030 1719 1869 25 2932 4088 4089 472 545 5925 595 6502 7027 7040 7157 8900 898 9734 983 993
EGF Signaling Pathway	26	1457 1523 1950 1956 2002 2353 2885 3265 3716 3725 4214 5355 5578 5595 5599 5604 5894 5921 6416 6464 6654 6722 6772 6774 6776 79038
Induction of apoptosis through DR3 and DR4/5 Death Receptors	26	1147 1537 1676 317 3267 4000 4790 4792 596 637 6709 7186 790 836 839 840 841 842 843 8717 8718 8743 8772 8797 8837 9020
fMLP induced chemokine gene expression in HMC-1 cells	26	1432 2002 23236 2357 2769 2782 2792 3265 4214 4687 4688 4772 4790 4792 5058 5288 5530 5594 5595 5604 5605 5606 5608 5879 5894 8536
BCR Signaling Pathway	25	1432 2002 2353 2885 29760 3265 3725 4067 4214 4772 5355 5530 5578 5595 5599 5604 5879 5894 6464 6654 6850 695 7409 8536 973
Links between Pyk2 and Map Kinases	25	1399 1432 2185 2776 2885 3265 3725 4214 5058 5355 5578 5594 5595 5599 5604 5605 5606 5879 5894 5934 6416 6464 6654 6714 8536
Signal transduction through IL1R	25	10454 1147 1432 3551 3552 3553 3554 3556 3569 3656 3725 4214 4615 4790 4792 5037 54472 5599 5606 5608 6885 7040 7124 7189 9020
Agrin in Postsynaptic Differentiation	24	1605 1756 1855 1956 2017 3688 3725 375790 3909 5058 5594 5595 5599 5747 58 5829 5879 6667 6714 7402 9459 9542 9815 998
Inactivation of Gsk3 by AKT causes accumulation of b-catenin in Alveolar Macrophages	24	103 114609 1499 1523 207 23643 2697 2770 2932 324 3654 3929 4615 4790 51176 5163 54472 5610 595 7099 79038 8312 8321 929
PDGF Signaling Pathway	24	1457 2002 2353 2885 3265 3716 3725 4214 5156 5291 5355 5578 5595 5599 5604 5894 5921 6416 6464 6654 6722 6772 6774 6776
Influence of Ras and Rho proteins on G1 to S Transition	24	1017 1019 1021 1026 1027 1147 1523 1869 207 3265 387 4790 4792 5058 5594 5595 5879 5894 5925 595 5970 7027 79038 898
NFkB activation by Nontypeable Hemophilus influenzae	24	1147 1432 1843 1977 2033 2908 3551 3553 3576 4088 4089 4615 4790 4792 5600 5606 5608 5970 6885 7046 7048 7097 7124 9020
Growth Hormone Signaling Pathway	23	1154 2688 2690 2885 3172 3265 3630 3643 3667 3717 5291 5355 5578 5595 5604 5777 5894 6195 6464 6571 6654 6722 6777
Cyclins and Cell Cycle Regulation	23	1017 1019 1021 1022 1026 1027 1029 1030 1031 1032 1869 5925 5933 595 7027 8900 891 894 896 898 902 983 993
TNF/Stress Related Signaling	23	10010 1147 1432 3267 3551 3725 4214 4790 4792 5328 5599 5606 5608 5871 6416 7124 7132 7186 835 8517 8717 8738 9020
WNT Signaling Pathway	23	10023 103 10454 11197 1452 1457 1487 1499 1977 2932 3172 324 4089 4609 51701 5467 595 6885 7088 8312 8321 8945 9734
Rho cell motility signaling pathway	22	10458 1072 2934 387 392 393 394 395 3984 4633 4660 4983 5216 57379 6093 6714 7094 7414 7984 8395 9138 9826
NF-kB Signaling Pathway	22	10454 1147 3267 3551 3552 3554 3654 4214 4615 4790 4792 5970 6885 7099 7124 7128 7132 7189 8517 8717 8772 9020
Trefoil Factors Initiate Mucosal Healing	22	1499 1537 1956 2064 207 2688 2690 2885 317 3265 3688 387 4583 5291 5594 5595 572 5747 6464 6654 7033 842
Role of BRCA1, BRCA2 and ATR in Cancer Susceptibility	22	10111 1111 11200 11277 2175 2176 2177 2178 2188 2189 3364 4361 4683 472 545 5810 5883 5884 5888 672 675 7157
Caspase Cascade in Apoptosis	22	142 1537 1676 3002 317 329 330 331 397 4000 4001 790 834 835 836 837 839 840 841 842 843 84823
Nuclear Receptors in Lipid Metabolism and Toxicity	22	10062 10966 1244 1555 1559 1576 1591 1594 19 5243 5244 5465 5467 5468 5825 5915 5916 7421 8714 8856 9619 9971
CXCR4 Signaling Pathway	22	1398 1523 2185 2770 2776 2782 2792 3265 4790 5288 5355 5578 5594 5595 5604 5747 5829 5894 5934 6387 7852 79038
CCR3 signaling in Eosinophils	21	1072 1666 23236 2776 2778 2782 2792 3265 387 3984 4633 4660 5288 5578 5594 5595 5604 5747 5894 6356 9475
CARM1 and Regulation of the Estrogen Receptor	21	10498 10891 190 1977 2033 2071 2099 23013 23426 2957 2960 2962 3066 4208 5430 5469 595 672 6908 8204 9612
Role of Mitochondria in Apoptotic Signaling	21	1537 1676 2021 317 329 330 331 56616 578 581 596 598 637 638 790 836 839 840 841 842 9131
Ceramide Signaling Pathway	21	1537 3267 4214 4790 5594 5595 5599 5604 572 581 5894 596 6416 6609 7132 7186 841 8439 8717 8772 9131
Apoptotic Signaling in Response to DNA Damage	21	142 1537 1965 207 317 472 5578 572 5747 581 5829 596 598 637 6772 7094 7157 836 839 840 842
Signaling Pathway from G-Protein Families	21	1387 2002 2353 2770 2776 2778 2782 2792 3265 3725 427 4772 5355 5530 5575 5578 5595 5604 5894 6197 8536
Role of ERBB2 in Signal Transduction and Oncology	21	10128 10498 1956 2033 2064 2065 2066 2099 23426 2885 3265 3569 3570 5291 5594 5595 5604 5894 6464 6654 6774
Cell Cycle: G2/M Checkpoint	20	1026 1032 10971 1111 11200 1647 2033 4193 472 5347 545 5591 6195 672 7157 7465 7533 891 983 997
Hypoxia and p53 in the Cardiovascular system	20	1026 1452 1647 1728 2033 207 2274 3091 3308 3337 3486 4193 472 4793 5243 5599 581 6117 6908 7157
Insulin Signaling Pathway	20	1457 2002 2353 2885 3265 3630 3643 3667 3725 5291 5595 5599 5604 5781 5894 5921 6464 6571 6654 6722
Inhibition of Cellular Proliferation by Gleevec	20	1399 207 2353 2885 3265 3717 3725 4214 4609 5291 5595 5599 5604 572 5894 613 6416 6654 6772 6777
mTOR Signaling Pathway	20	1523 1973 1975 1977 1978 1981 207 2280 2475 5163 5164 5728 6009 6194 6198 7248 7249 79038 8569 8661
Regulation of eIF4e and p70 S6 Kinase	20	1432 1523 1973 1977 1978 1981 207 2475 2690 26986 3667 5163 5164 5578 5594 5595 5728 6198 79038 8569
Phospholipids as signalling intermediaries	20	1901 207 23236 2770 2782 2792 3685 3690 387 427 5156 5291 5578 5594 5595 5747 5879 6610 6714 8877
Erk and PI-3 Kinase Are Necessary for Collagen Binding in Corneal Epithelia	20	23209 2534 2934 3265 3688 387 392 5216 5291 5594 5595 5604 5747 5829 5894 6093 6464 6714 7094 9138
ATM Signaling Pathway	19	10111 1026 1111 11200 1647 25 3725 4193 4361 4683 472 4790 4792 5599 5888 5932 672 7157 7161
Role of MAL in Rho-Mediated Activation of SRF	19	3172 3265 387 3984 4118 4214 5594 5595 5599 5604 5605 58 5871 5879 5894 6093 6722 9138 998
IL 2 signaling pathway	19	1457 2002 2353 2885 3265 3559 3560 3561 3716 3725 3932 5595 5599 5604 5894 6464 6654 6777 6850
IGF-1 Signaling Pathway	19	1457 2002 2353 2885 3265 3479 3480 3667 3725 5291 5595 5599 5604 5781 5894 5921 6464 6654 6722
Skeletal muscle hypertrophy is regulated via AKT/mTOR pathway	19	1523 1965 1968 1977 1978 207 2475 2932 3479 3480 3636 5163 5164 5728 6194 6198 79038 8890 8893
Phosphoinositides and their downstream targets.	19	160622 207 2931 2932 2971 375 4067 5163 5213 5355 5581 5590 572 5868 5879 6198 695 7410 8411
Aspirin Blocks Signaling Pathway Involved in Platelet Activation	19	2147 23236 2770 2782 2792 3265 3688 5578 5594 5595 5604 5742 5747 5894 6714 6850 6916 8398 9002
Ras Signaling Pathway	19	10928 1147 2002 207 3265 387 4790 5291 5337 5595 5604 572 5879 5894 5898 5900 598 842 998
TPO Signaling Pathway	18	1457 2353 2885 3265 3717 3725 5291 5355 5578 5595 5604 5894 5921 6464 6654 6772 6774 6777
EPO Signaling Pathway	18	1457 2002 2056 2057 2353 2885 3265 3717 3725 5355 5595 5599 5604 5777 5894 6464 6654 6777
Multiple antiapoptotic pathways from IGF-1R signaling lead to BAD phosphorylation	18	1523 207 2885 3265 3480 3667 427 5575 5594 5595 5604 572 5894 6195 6464 6654 7533 79038
Rac 1 cell motility signaling pathway	18	1072 10928 1123 23647 3984 4214 4633 4660 4688 5058 5156 5291 5337 5879 6198 7204 7409 8936
How Progesterone Initiates the Oocyte Maturation	18	10857 23476 2770 2778 2782 2792 3265 427 5300 5575 5595 57379 58 6195 6714 891 983 995
Transcription factor CREB and its extracellular signals	18	1387 1432 1523 207 2778 2885 3265 427 5575 5578 5594 5595 5879 6195 6654 79038 818 9252
IL 6 signaling pathway	18	10128 1051 1457 2002 2353 2885 3265 3569 3570 3725 5595 5604 5781 5894 6464 6654 6722 6774
Regulation of BAD phosphorylation	17	207 3479 3480 3563 3815 4254 427 5291 5575 5594 5595 572 581 596 598 6195 7533
Roles of ß-arrestin-dependent Recruitment of Src Kinases in GPCR Signaling	17	156 1759 2268 23236 2778 2782 2792 3055 3265 408 427 5594 5595 5604 5605 5894 6714
Chromatin Remodeling by hSWI/SNF ATP-dependent Complexes	17	2071 2908 2957 2959 2960 2962 4763 5430 60 6597 6598 6599 6601 6602 6605 6908 8289
Oxidative Stress Induced Gene Expression Via Nrf2	17	1387 1429 1432 2353 3162 3725 4097 468 4780 5447 54578 5578 5594 5599 7975 8574 9817
Cytokines and Inflammatory Response	17	1435 1437 1440 3122 3123 3552 3565 3569 3574 3576 3586 3589 3592 3600 7040 7124 920
TGF beta signaling pathway	17	10454 1977 2033 324 4087 4088 4089 4091 5595 5604 56681 6498 6885 7040 7046 7048 999
PTEN dependent cell cycle arrest and apoptosis	17	1027 1523 207 2309 2885 3611 3688 5163 5164 5594 5595 5728 5747 5934 6464 6654 79038
ADP-Ribosylation Factor	17	10564 10565 10945 116984 116985 1314 26286 27128 2822 375 50807 55738 8729 8853 9265 9266 9267
Thrombin signaling and protease-activated receptors	17	10672 2147 2185 23236 2770 2776 2782 2792 387 427 4660 5291 5578 6093 6885 9002 9138
Activation of Csk by cAMP-dependent Protein Kinase Inhibits Signaling through the T Cell Receptor	16	1445 1977 2778 2782 2792 3122 3123 3932 427 5575 5788 7535 915 916 919 920
METS affect on Macrophage Differentiation	16	11218 1435 1436 1869 1874 2113 2114 2117 2353 25942 3066 3265 3725 5933 5934 9612
p53 Signaling Pathway	16	1017 1019 1026 1647 1869 317 4193 472 5111 581 5925 595 596 7078 7157 898
Eicosanoid Metabolism	16	10800 1573 2052 23236 240 241 5733 5734 5737 5739 5740 5742 5743 6916 8398 9536
Ras-Independent pathway in NK cell-mediated cytotoxicity	16	1523 2185 27040 3105 3606 3688 3824 5058 5595 5604 567 5777 5879 6850 7409 79038
TNFR2 Signaling Pathway	16	10010 1147 1843 3267 3551 4214 4790 4792 7128 7133 7185 7186 7187 8517 8518 9020
CTCF: First Multivalent Nuclear Factor	16	1027 1029 10664 2475 4086 4089 4090 4193 4609 5291 5728 6198 7040 7049 7157 973
Cells and Molecules involved in local acute inflammatory response	16	3383 3552 3569 3576 3676 3683 3688 4055 6403 6404 7124 718 727 729 730 7412
Synaptic Proteins at the Synaptic Junction	16	118 1739 1740 1741 1742 2035 27445 288 2902 2987 4684 58 6709 6711 8573 9369
Nerve growth factor pathway (NGF)	16	1457 2002 2353 2885 3265 3725 4803 4804 5291 5355 5595 5599 5604 5894 6464 6654
Spliceosomal Assembly	15	11338 6427 6625 6626 6627 6628 6629 6631 6632 6633 6634 6635 6636 6637 7307
Selective expression of chemokine receptors during T-cell polarization	15	1230 1236 1437 3459 3460 3565 3566 3592 3594 6348 6351 7040 7852 920 940
AKT Signaling Pathway	15	1147 1523 207 2308 2309 2688 2690 4790 4792 5163 5291 572 7533 79038 842
Nuclear receptors coordinate the activities of chromatin remodeling complexes and coactivators to facilitate initiation of transcription in carcinoma cells	15	10499 10966 2071 2957 2959 2960 2962 5430 6256 6714 6908 8202 8841 8850 9612
Multi-step Regulation of Transcription by Pitx2	15	103 10524 1499 1977 2033 2932 324 51176 5308 5469 8295 8312 8321 8861 9734
VEGF, Hypoxia, and Angiogenesis	15	1994 3091 3265 3791 405 4846 5291 5355 5578 5747 5829 6464 7422 7428 8893
Sprouty regulation of tyrosine kinase signals	15	10252 1950 1956 2885 3265 5594 5595 5604 5787 5894 5921 6464 6654 6714 867
Control of skeletal myogenesis by HDAC & calcium/calmodulin-dependent kinase (CaMK)	15	10014 1432 207 3479 3480 3630 3643 4205 4772 5291 5530 5598 5608 7533 8536
The 4-1BB-dependent immune response	15	11183 1147 1386 1432 3551 3565 3604 3725 4214 4217 4790 4792 5599 7186 8744
Hypoxia-Inducible Factor in the Cardiovascular System	14	10987 1387 1906 2033 2056 3091 3725 3939 405 444 4846 5034 7422 7428
Actions of Nitric Oxide in the Heart	14	1384 207 3791 4846 5138 5140 5575 58 624 6262 7135 7422 8536 857
Adhesion and Diapedesis of Granulocytes	14	1440 3383 3384 3552 3576 3683 3684 4055 5175 6402 6403 6404 7124 727
Role of EGF Receptor Transactivation by GPCRs in Cardiac Hypertrophy	14	183 1906 1909 1950 1956 2353 3265 3725 387 4609 4790 5355 5578 8038
Cadmium induces DNA synthesis and proliferation in macrophages	14	23236 2353 3265 3725 3757 4609 4790 4792 5578 5594 5595 5604 5894 7124
Telomeres, Telomerase, Cellular Aging, and Immortality	14	1956 207 2547 3480 4609 5430 5578 5925 596 7011 7013 7157 7520 8658
Human Cytomegalovirus and Map Kinase Pathways	14	1387 1432 207 4214 4790 5291 5594 5595 5604 5605 5606 5608 5925 6667
Complement Pathway	14	10747 5648 629 712 715 716 717 718 720 727 729 730 731 8518
Chaperones modulate interferon Signaling Pathway	14	3308 3459 3460 3551 3717 4790 4792 5925 7124 7132 7157 7295 7490 9093
Dendritic cells in regulating TH1 and TH2 Development	13	1437 290 3565 3586 3592 3687 7097 7099 914 921 924 945 958
IL 3 signaling pathway	13	1439 2353 2885 3265 3563 3717 5595 5604 5777 5894 6464 6654 6777
IL-7 Signal Transduction	13	1977 2033 2185 2534 3561 3574 3575 3716 3932 5291 596 6777 9111
Role of ß-arrestins in the activation and targeting of MAP kinases	13	156 1759 23236 2778 2782 2792 408 427 5594 5595 5604 5605 5894
uCalpain and friends in Cell spread	13	3688 3690 387 5747 58 5829 5879 6709 6714 7094 7430 823 88
Stathmin and breast cancer resistance to antimicrotubule agents	13	127933 3309 3925 5575 5603 7251 814 818 891 914 919 9821 983
mCalpain and friends in Cell motility	13	1950 1956 23209 3265 3688 5575 5747 58 5829 7094 7430 823 824
Th1/Th2 Differentiation	13	3122 3123 3459 3460 3559 3565 3566 3592 3594 3606 5818 940 958
Stress Induction of HSP Regulation	13	1537 1616 317 3315 355 3552 58 596 7124 7867 836 842 9261
The PRC2 Complex Sets Long-term Gene Silencing Through Modification of Histone Tails	13	1911 2145 2146 23512 3066 5928 5931 6015 648 7528 8535 8726 9734
Downregulated of MTA-3 in ER-negative Breast Tumors	13	1509 2099 226 23268 2597 3315 5174 53615 57504 6615 9112 9734 999
CD40L Signaling Pathway	13	1147 1843 3551 4214 4790 4792 7128 7187 7189 8517 8518 9020 958
Acetylation and Deacetylation of RelA in The Nucleus	13	1147 1977 2033 3267 4790 4792 5970 7124 7132 7189 8717 8772 8841
IL12 and Stat4 Dependent Signaling Pathway in Th1 Development	13	1432 2119 3592 3594 3606 3717 3725 5599 5608 7297 915 916 919
Pertussis toxin-insensitive CCR5 Signaling in Macrophage	13	1432 2185 2353 2776 3725 5355 5578 5599 6347 6351 6387 7852 8536
Neuropeptides VIP and PACAP inhibit the apoptosis of activated T cells	13	1147 1959 2776 4214 4609 4772 4790 4792 5355 5530 5575 7434 8536
Regulation of transcriptional activity by PML	13	10966 1616 1977 23411 3265 355 5371 5925 6672 7124 7132 7157 7341
Regulation of p27 Phosphorylation during Cell Cycle Progression	13	1017 1027 1163 1869 4738 5925 6500 6502 7027 8454 898 9040 9978
Tumor Suppressor Arf Inhibits Ribosomal Biogenesis	12	1029 1869 25 25885 4193 4609 5291 5879 5925 6909 7157 7291
Presenilin action in Notch and Wnt signaling	12	103 1444 1499 2932 3172 324 4851 5663 7528 8312 8321 8945
Corticosteroids and cardioprotection	12	10699 207 2778 2782 2792 2908 301 4790 4846 4878 5291 8536
Adhesion and Diapedesis of Lymphocytes	12	3383 3384 3552 3576 3676 3683 3688 4055 5175 6402 7412 947
Rab GTPases Mark Targets In The Endocytotic Machinery	12	4218 58 5861 5862 5864 5867 5868 5870 5873 7879 8766 9367
B Cell Survival Pathway	12	10575 207 2353 2475 331 332 3688 3727 5291 5977 836 840
PKC-catalyzed phosphorylation of inhibitory phosphoprotein of myosin phosphatase	12	10672 23236 2776 2782 2792 394 4650 4660 5578 5585 6093 9138
TACI and BCMA stimulation of B cell immune responses.	12	10541 10673 1147 1432 4790 5599 608 7186 7187 7188 7189 9020
D4-GDI Signaling Pathway	12	142 1537 3002 317 3725 392 397 834 836 841 842 843
The Co-Stimulatory Signal During T-cell Activation	12	1523 23308 2885 3122 3123 3932 5781 79038 915 916 919 940
IL 17 Signaling Pathway	12	1440 3569 3576 4254 914 915 916 919 920 925 947 965
Role of Erk5 in Neuronal Survival	12	1387 207 2885 3265 4205 5291 5355 5594 5595 5598 6195 6464
ER–associated degradation (ERAD) Pathway	12	23193 23592 26232 29927 4122 56886 6500 7329 821 8454 9695 9978
CBL mediated ligand-induced downregulation of EGF receptors	11	1436 1950 1956 2022 2885 30011 4233 5156 5578 6714 867
Protein Kinase A at the Centrosome	11	10142 387 4133 5116 5540 5566 5576 5577 5581 5585 983
T Cytotoxic Cell Surface Molecules	11	3383 3683 4055 5788 7070 914 915 916 919 925 940
The IGF-1 Receptor and Longevity	11	207 2309 2688 2690 3265 3479 3480 5291 6464 6649 847
Intrinsic Prothrombin Activation Pathway	11	1288 2147 2149 2153 2160 2161 2243 3818 462 5627 710
T Helper Cell Surface Molecules	11	3383 3683 4055 5788 7070 914 915 916 919 920 940
Erythropoietin mediated neuroprotection through NF-kB	11	1026 2056 2057 2902 3091 3717 405 4790 4792 5970 6648
Bone Remodelling	11	10379 2353 2355 3454 3455 4790 5599 5610 7189 8061 8792
Prion Pathway	11	10049 2670 284217 3309 333 3337 3912 3915 4780 5621 596
Role of Tob in T-cell activation	11	10140 3559 3565 4088 4089 7040 7049 915 916 919 940
Segmentation Clock	11	103 1444 23493 2932 3172 3280 3955 4851 4853 7528 8321
Regulation of PGC-1a	11	10014 10891 2101 4205 5465 5530 6571 7533 814 818 8536
Regulation of hematopoiesis by cytokines	11	1435 1437 1440 2056 3565 3569 3574 3576 3589 920 925
Regulation of eIF2	11	1965 1968 1983 27102 27104 2932 5540 5610 8890 8893 9451
Acute Myocardial Infarction	10	1288 2147 2149 2243 462 51327 5327 5340 5627 7035
Effects of calcineurin in Keratinocyte Differentiation	10	1026 2776 4082 4772 5355 5530 5578 6667 6670 8536
B Lymphocyte Cell Surface Molecules	10	1378 1380 2212 3122 3123 3383 3683 4055 5788 958
Map Kinase Inactivation of SMRT Corepressor	10	10966 1432 1950 1956 4214 5604 6256 7067 7704 9612
Cell to Cell Adhesion Signaling	10	1445 1495 1499 5175 5747 5829 5934 6714 7414 88
ß-arrestins in GPCR Desensitization	10	156 1759 23236 2778 2782 2792 2971 408 427 5465
Monocyte and its Surface Molecules	10	3383 3676 3683 3684 3688 4055 5175 6402 6403 960
Cytokine Network	10	3552 3565 3569 3576 3586 3592 3600 3603 3606 7124
E2F1 Destruction Pathway	10	1017 1869 5925 6500 6502 7027 8454 8900 898 997
Classical Complement Pathway	10	712 715 716 717 718 720 727 729 730 731
Sumoylation by RanBP2 Regulates Transcriptional Repression	10	10013 4193 5901 5903 5905 7341 7709 8554 9734 9759
Y branching of actin filaments	10	10152 10163 10787 4690 5688 57379 58 5879 8544 8976
Erythrocyte Differentiation Pathway	10	1437 1440 2056 3479 3552 3569 3589 4254 6348 7040
Trka Receptor Signaling Pathway	10	1523 207 2885 3265 4803 5355 5578 6464 6654 79038
CTL mediated immune response against target cells	10	3002 3105 3383 355 3683 4055 567 915 916 919
BTG family proteins and cell cycle regulation	10	2246 29883 3219 3276 4803 5925 595 694 7157 7832
Hemoglobin's Chaperone	10	210 211 212 2235 3039 3043 3145 51327 7389 7390
Lck and Fyn tyrosine kinases in initiation of TCR Activation	10	2534 3122 3123 3932 5788 7535 915 916 919 920
Granzyme A mediated Apoptosis Pathway	10	1676 1977 3001 3002 3148 328 4830 6418 790 8125
Mechanism of Protein Import into the Nucleus	10	10204 1104 23225 23636 3837 3838 5901 5903 5905 9972
IL 4 signaling pathway	10	207 2885 3561 3565 3566 3667 3716 6198 6464 6778
RB Tumor Suppressor/Checkpoint Signaling in response to DNA damage	9	1017 1019 1111 472 5925 7157 7465 7533 983
Fibrinolysis Pathway	9	2147 2149 2162 2243 5054 5327 5328 5340 6872
Apoptotic DNA fragmentation and tissue homeostasis	9	1676 2021 3002 3146 3148 7153 790 836 840
Endocytotic role of NDK, Phosphins and Dynamin	9	1759 2060 2971 29924 4830 5530 8301 8536 8867
Glycolysis Pathway	9	2023 229 2597 2821 3098 5211 5223 5230 7167
Role of Ran in mitotic spindle regulation	9	1104 22974 3837 3838 4926 5901 5902 5905 6790
Role of PPAR-gamma Coactivators in Obesity and Thermogenesis	9	10499 10891 1977 2033 4023 5468 5469 6256 6714
Role of MEF2D in T-cell Apoptosis	9	2033 3066 4209 4772 5530 5578 824 8536 9734
Eph Kinases and ephrins support platelet aggregation	9	2043 2047 2534 3688 3897 4067 58 5908 6403
SODD/TNFR1 Signaling Pathway	9	3267 330 7124 7132 7186 841 8717 8772 9530
Inhibition of Matrix Metalloproteinases	9	3265 4313 4318 4323 7076 7077 7078 7079 8434
IL-10 Anti-inflammatory Signaling Pathway	9	3162 3552 3569 3586 3587 3716 644 6776 7124
Free Radical Induced Apoptosis	9	1666 2876 2936 2937 3576 4790 6647 7124 7498
Cyclin E Destruction Pathway	9	1017 1869 55294 5925 6500 7027 8454 898 997
Role of PI3K subunit p85 in regulation of Actin Organization and Cell Migration	9	1523 387 5058 5156 57379 5879 79038 8976 998
Ghrelin: Regulation of Food Intake and Energy Homeostasis	9	2688 3479 3484 3485 3486 3487 3488 3489 9771
Lectin Induced Complement Pathway	9	10747 5648 717 718 720 727 729 730 731
Phosphorylation of MEK1 by cdk5/p35 down regulates the MAP kinase pathway	9	1958 3265 4803 4804 5594 5595 5604 5605 5894
Lissencephaly gene (LIS1) in neuronal migration and development	9	1457 1639 1641 25 5649 6249 7804 81565 8655
Double Stranded RNA Induced Gene Expression	9	1147 1965 4790 4792 5610 5611 7157 8890 9020
Regulation of MAP Kinase Pathways Through Dual Specificity Phosphatases	9	1432 1843 1844 1846 1848 1850 1852 5595 5599
Role of nicotinic acetylcholine receptors in the regulation of apoptosis	9	1140 207 2185 2309 5291 572 5747 6714 7533
Calcium Signaling by HBx of Hepatitis B virus	8	10542 1387 2185 2885 3265 6464 6654 6714
Eukaryotic protein translation	8	1938 1964 1965 1981 1983 29904 3692 8661
Antigen Processing and Presentation	8	3105 3122 3123 5443 567 5693 6890 6891
Platelet Amyloid Precursor Protein Pathway	8	1288 2147 2160 351 5054 5327 5328 5340
Alternative Complement Pathway	8	5199 629 718 727 729 730 731 8518
Adhesion Molecules on Lymphocyte	8	3383 3676 3683 3688 4055 5175 6402 960
Extrinsic Prothrombin Activation Pathway	8	2147 2149 2152 2153 2243 462 5627 7035
Shuttle for transfer of acetyl groups from mitochondria to the cytosol	8	1431 4191 4199 47 5091 5130 5160 8402
Antigen Dependent B Cell Activation	8	3122 3123 355 3565 3586 920 940 958
RNA polymerase III transcription	8	2972 2975 55814 6741 6908 9328 9329 9330
IL22 Soluble Receptor Signaling Pathway	8	3587 58985 6772 6774 6776 6777 7297 9021
AKAP95 role in mitosis and chromosome dynamics	8	10270 1655 5540 5566 5576 5577 891 983
Repression of Pain Sensation by the Transcriptional Regulator DREAM	8	1387 1390 2353 30818 3725 5430 5575 5595
Transcription Regulation by Methyltransferase of CARM1	8	10498 10966 1387 1977 2033 5575 6256 8202
BRCA1-dependent Ub-ligase activity	8	2175 2176 2177 2178 2188 2189 580 672
GATA3 participate in activating the Th2 cytokine genes expression	8	1432 2625 3565 3726 4094 4772 5575 5606
Regulation of cell cycle progression by Plk3	8	1111 11200 1263 472 545 7157 7533 995
The information-processing pathway at the IFN-beta enhancer	8	1386 1977 3146 3661 3725 4790 5430 8850
SARS Coronavirus Protease	8	1158 1432 1977 2091 2875 290 3939 4691
Sonic Hedgehog (Shh) Pathway	8	1859 2736 2737 2932 51684 5575 5727 6608
Estrogen-responsive protein Efp controls cell cycle and breast tumors growth	7	1021 2099 2810 57154 7157 7706 9133
Electron Transport Reaction in Mitochondria	7	1537 2820 291 4694 498 6392 7384
Ion Channels and Their Functional Role in Vascular Endothelium	7	2778 2782 2792 427 4846 6443 9132
TSP-1 Induced Apoptosis in Microvascular Endothelial Cell	7	1432 2353 2534 3725 7057 836 948
Neutrophil and Its Surface Molecules	7	3383 3683 3684 4055 5175 6402 960
Melanocyte Development and Pigmentation Pathway	7	1387 2033 3815 4254 4286 596 6195
Visceral Fat Deposits and the Metabolic Syndrome	7	2908 3290 4023 5468 56729 6256 7124
NO2-dependent IL 12 Pathway in NK cells	7	3592 3594 3717 7297 914 919 920
Rho-Selective Guanine Exchange Factor AKAP13 Mediates Stress Fiber Formation	7	11214 1902 2768 387 5566 5576 5577
Regulation of Splicing through Sam68	7	10657 3265 5594 5595 5921 6714 983
Overview of telomerase protein component gene hTert Transcriptional Regulation	7	4149 4609 6667 6670 7157 7490 9734
IFN alpha signaling pathway	7	10379 3454 3455 3716 6772 6773 7297
Nitric Oxide Signaling Pathway	7	1742 2906 4842 5530 5575 5578 8536
The role of FYVE-finger proteins in vesicle transport	7	1950 1956 5868 7018 7037 8411 9146
IL 5 Signaling Pathway	7	3122 3123 3553 3565 3569 6356 920
CDK Regulation of DNA Replication	7	1017 1027 4174 4254 5000 898 990
Regulation of ck1/cdk5 by type 1 glutamate receptors	7	1453 23236 25802 5530 5540 5575 84152
Activation of cAMP-dependent protein kinase, PKA	6	2778 2782 2792 427 5566 5573
Activation of Src by Protein-tyrosine phosphatase alpha	6	1445 2885 5578 6714 891 983
ChREBP regulation by carbohydrates and cAMP	6	2778 2782 2792 427 51085 5575
Bystander B Cell Activation	6	3122 3123 355 920 940 958
Vitamin C in the Brain	6	1288 5034 6513 6515 9962 9963
G-Protein Signaling Through Tubby Proteins	6	23236 2776 2782 2792 3358 7275
Pelp1 Modulation of Estrogen Receptor Activity	6	1977 2033 2099 5594 5595 6714
SUMOylation as a mechanism to modulate CtBP-dependent gene responses	6	1487 4842 6935 7329 7341 999
Attenuation of GPCR Signaling	6	2778 2782 2792 408 5575 5578
Overview of telomerase RNA component gene hTerc Transcriptional Regulation	6	4800 4801 4802 5925 6667 6670
Gamma-aminobutyric Acid Receptor Life Cycle	6	10243 11337 1759 29979 4905 6714
Cystic fibrosis transmembrane conductance regulator (CFTR) and beta 2 adrenergic receptor (b2AR) pathway	6	1080 2778 427 5575 7430 9368
Metabolism of Anandamide, an Endogenous Cannabinoid	6	1268 1269 2166 23646 5337 5338
Angiotensin-converting enzyme 2 regulates heart function	6	1288 1636 183 185 59272 5972
HIV Induced T Cell Apoptosis	6	355 915 916 919 920 940
How does salmonella hijack a cell	6	57379 58 5879 8936 8976 998
Visual Signal Transduction	6	2978 5158 5957 6010 6295 79751
Phospholipase C Signaling Pathway	6	207 23236 5291 5355 5578 7409
Msp/Ron Receptor Signaling Pathway	6	1435 3553 4477 4486 6347 7124
Low-density lipoprotein (LDL) pathway during atherogenesis	6	1435 3569 38 3949 4023 6347
FXR and LXR Regulation of Cholesterol Metabolism	5	10062 2172 3949 6256 9971
Activation of PKC through G protein coupled receptor	5	23236 2776 4790 4792 5578
Multi-Drug Resistance Factors	5	2950 4363 5243 5244 8714
Ion Channel and Phorbal Esters Signaling Pathway	5	2185 5029 5355 5578 5579
Cycling of Ran in nucleocytoplasmic transport	5	1104 5901 5902 5903 5905
Catabolic Pathways for Arginine , Histidine, Glutamate, Glutamine, and Proline	5	27 2744 2746 4942 8659
Wnt/LRP6 Signalling	5	22943 27123 4040 7479 8321
Reelin Signaling Pathway	5	1600 2534 5649 7436 7804
Role of Parkin in the Ubiquitin-Proteasomal Pathway	5	5071 7327 7341 9246 9627
Proteolysis and Signaling Pathway of Notch	5	1444 4851 5045 5663 7528
g-Secretase mediated ErbB4 Signaling Pathway	5	10718 2066 5578 5663 9542
Dicer Pathway	5	192669 192670 23405 26523 27161
cdc25 and chk1 Regulatory Pathway in response to DNA damage	5	1111 472 7465 7533 983
Neuroregulin receptor degredation protein-1 Controls ErbB3 receptor recycling	5	1950 1956 2065 3084 7321
Ca++/ Calmodulin-dependent Protein Kinase Activation	5	10645 1387 814 818 8536
Small Leucine-rich Proteoglycan (SLRP) molecules	5	1634 1833 2331 4060 633
Deregulation of CDK5 in Alzheimers Disease	5	1452 2932 351 4137 823
The Role of Eosinophils in the Chemokine Network of Allergy	5	1437 3122 3123 6352 6356
Sonic Hedgehog (SHH) Receptor Ptc1 Regulates cell cycle	5	5727 7514 891 902 983
Internal Ribosome entry pathway	5	1973 1977 1981 5725 8661
IFN gamma signaling pathway	5	3459 3460 3716 3717 6772
SREBP control of lipid synthesis	5	3949 51360 6720 6721 8720
West Nile Virus	4	1915 7072 7073 842
Signal Dependent Regulation of Myogenesis by Corepressor MITR	4	4205 7533 8536 9734
Regulation of Spermatogenesis by CREM	4	1390 2778 427 7514
Phospholipase C-epsilon pathway	4	2778 427 5575 5912
Catabolic Pathways for Methionine, Isoleucine, Threonine and Valine	4	10295 1491 4594 875
Inhibition of Huntington's disease neurodegeneration by histone deacetylase inhibitors	4	1387 1977 3064 9734
Circadian Rhythms	4	1408 1454 406 5187
RNA polymerase III transcription	4	103 4841 6421 9782
Reversal of Insulin Resistance by Leptin	4	1376 31 3952 3953
Stat3 Signaling Pathway	4	2475 5595 6774 7297
Basic mechanism of action of PPARa, PPARb(d) and PPARg and effects on gene expression	4	5465 5467 5468 6256
Phospholipase C d1 in phospholipid associated cell signaling	4	147 5333 5578 7052
FOSB gene expression and drug abuse	4	2354 2891 3727 84152
Transcriptional activation of dbpb from mRNA	4	10544 2147 4904 5155
Steps in the Glycosylation of Mammalian N-linked Oligosaccarides	4	23592 2529 4122 8707
Opposing roles of AIF in Apoptosis and Cell Survival	4	142 1537 598 9131
Generation of amyloid b-peptide by PS1	4	102 23621 351 5663
Ahr Signal Transduction Pathway	3	196 405 9049
Cardiac Protection Against ROS	3	2876 5581 6647
Anthrax Toxin Mechanism of Action	3	2038 5604 5605
Malate-aspartate shuttle	3	2805 4191 8402
T Cell Receptor and CD3 Complex	3	915 916 919
Basic Mechanisms of SUMOylation	3	6613 7329 7341
Proepithelin Conversion to Epithelin and Wound Repair Control	3	2896 3576 6590
Regulators of Bone Mineralization	3	1288 5167 6696
IL 18 Signaling Pathway	3	3592 3606 834
Polyadenylation of mRNA	3	10914 51692 8106
HIV-1 defeats host-mediated resistance by CEM15	3	3055 7852 920
Blockade of Neurotransmitter Relase by Botulinum Toxin	3	6616 6804 6844
Degradation of the RAR and RXR by the proteasome	3	1022 10966 6256
Leloir pathway of galactose metabolism	3	2582 2584 2592
Hop Pathway in Cardiac Development	2	2626 6722
Function of SLRP in Bone: An Integrated View	2	7040 7046
Mechanism of Acetaminophen Activity and Toxicity	2	5742 5743
Mitochondrial Carnitine Palmitoyltransferase (CPT) System	1	1376
OX40 Signaling Pathway	1	7293
Alpha-synuclein and Parkin-mediated proteolysis in Parkinson's disease	1	5071
B Cell Receptor Complex	1	973
