# Supplementary material for: A transcriptome anatomy of human colorectal cancers
Source: BMC Cancer. 2006 Feb 23;6:40. doi: 10.1186/1471-2407-6-40 (PMC1402307; doi:10.1186/1471-2407-6-40)
Supplement: Additional File 5 — Pathways or Prodomains with significantly enriched genes between 2 of 4 expression profile N, IBD, A and T Only 1 Excel-format table is included. Double click to open this file. Pathways or pfam prodomains with significantly enriched genes were compared one library with another using Hyopergeometric test via GeneOntology analysis on line. The matched libraries were listed in Column A. For example, "IBD vs N" represents significant enriched genes in "IBD" as compared with "N". Each specific pathway is hyperlinked to the related public databases. [file 1471-2407-6-40-S5.xls]

## Sheet: Sheet1
	KEGG	Biocarta	Pfam protein domain
A vs N	Ribosome		Class I Histocompatibility antigen, domains alpha 1 and 2
	Glycolysis / Gluconeogenesis		Thioredoxin
A vs IBD	Ribosome
T vs N	Cytokine-cytokine receptor interaction		7 transmembrane receptor (rhodopsin family)
	gamma-Hexachlorocyclohe- xane degradation		Homeobox domain
N vs T	Ribosome	Integrin Signaling Pathway	KRAB box
	Adherens junction
A vs A vs T	Ribosome	Shuttle for transfer of acetyl groups from mitochondria to the cytosol	Class I Histocompatibility antigen, domains alpha 1 and 2
	Glycolysis / Gluconeogenesis	Glycolysis Pathway	Thioredoxin
	Cholera - Infection	Cycling of Ran in nucleocytoplasmic transport	Hsp90 protein
	Citrate cycle (TCA cycle)		Histidine kinase-, DNA gyrase B-, and HSP90-like ATPase
	Aminoacyl-tRNA biosynthesis		tRNA synthetase class II core domain (G, H, P, S and T)
	Propanoate metabolism		Anticodon binding domain
	Carbon fixation
	Reductive carboxylate cycle (CO2 fixation)
	Benzoate degradation via hydroxylation
T vs IBD			7 transmembrane receptor (rhodopsin family)
IBD vs T	Focal adhesion	Integrin Signaling Pathway
IBD	Ribosome	Influence of Ras and Rho proteins on G1 to S Transition
	Fructose and mannose metabolism	Trefoil Factors Initiate Mucosal Healing
	Galactose metabolism	Erk and PI-3 Kinase Are Necessary for Collagen Binding in Corneal Epithelia
		Phospholipids as signalling intermediaries
		Multiple antiapoptotic pathways from IGF1R signaling lead to BAD phosphorylation
		Ras Signaling Pathway
		VEGF, Hypoxia, and Angiogenesis
		Role of Erk5 in Neuronal Survival
		Glycolysis Pathway
		ß-arrestins in GPCR Desensitization
		Antigen Processing and Presentation
IBD vs N	Ribosome
	Glycosphingolipid metabolism
